# Supplementary material for: Data on the interaction between thermal comfort and building control research
Source: Data Brief. 2018 Feb 2;17:529–32. doi: 10.1016/j.dib.2018.01.033 (PMC5988284; doi:10.1016/j.dib.2018.01.033)
Supplement: Supplementary file 2 — Supplementary material [file mmc2.xlsx]

## Sheet: Total
id	label	x	y	cluster	weight<Links>	weight<Total link strength>	weight<Occurrences>	score<Avg. pub. year>	score<Avg. citations>	score<Avg. norm. citations>
2	adaptation	-0.1393	-0.5847	1	58	624	65	2005.38	41.1385	2.842
3	air	-0.3579	-0.2277	1	75	5651	506	2004.83	19.9704	1.3839
5	air quality	-0.6187	-0.6199	1	61	1150	90	2005.53	25.0333	1.4741
6	air temperature	-0.6164	-0.0379	1	73	2291	228	2005.58	20.2851	1.4362
7	air velocity	-0.758	-0.2135	1	67	1397	134	2005.13	11.9403	0.8046
8	airflow	-0.4602	-0.1313	1	64	1128	119	2006.23	14.1092	0.9166
19	clothing	-0.8487	-0.3869	1	57	551	44	2002.02	30.9773	1.8064
33	environment	0.0588	-0.2626	1	79	5453	602	2005.8	20.2226	1.3884
35	fanger	-0.8024	-0.1344	1	52	344	34	2005.85	25.8824	1.6369
36	health	-0.0204	-0.6166	1	65	717	63	2005.92	19.2857	1.203
40	human body	-0.9334	0.1594	1	53	447	43	2006.16	16.8837	1.0849
41	humidity	-0.4801	-0.3907	1	70	1484	119	2005.87	25.6303	1.5894
43	indoor air	-0.5585	-0.4617	1	50	421	33	2005.48	17.7576	1.1593
45	indoor environmental quality	-0.283	-0.5267	1	74	2858	267	2005.86	16.6255	1.1687
46	indoor temperature	-0.5724	-0.1623	1	71	1586	150	2005.93	19.16	1.286
47	indoor thermal environment	-0.9352	-0.1572	1	57	805	84	2007.17	8.1786	0.5986
53	mean radiant temperature	-0.8609	0.1147	1	49	410	41	2005.83	10.7561	0.7957
55	neutral temperature	-1.0033	-0.7603	1	39	577	48	2007.48	25.2292	1.4687
57	occupant	-0.3804	-0.3566	1	78	6630	606	2005.67	19.4356	1.2893
58	outdoor temperature	-0.7735	-0.3488	1	54	573	44	2006.57	21.4773	1.3855
59	perception	-0.4545	-0.6543	1	64	869	86	2005.95	23.3605	1.4731
61	predicted mean vote	-0.5852	-0.374	1	66	1927	170	2006.64	25.4059	1.4966
62	productivity	-0.295	-0.8827	1	51	826	77	2006.91	11.5065	0.7763
64	relative humidity	-0.6338	-0.324	1	64	1191	110	2005.61	11.6364	0.8411
69	thermal comfort	-0.3915	0.0495	1	78	16029	1746	2005.47	19.6907	1.3422
70	thermal environment	-0.7767	-0.4919	1	65	1865	168	2005.69	24.381	1.6177
73	thermal sensation	-0.9988	-0.37	1	57	1302	118	2006.19	21.6695	1.4179
11	behavior	0.2886	0.1947	2	73	1282	173	2005.14	15.0809	1.1016
16	building envelope	0.0485	0.6929	2	58	1272	137	2005.7	19.7956	1.4453
17	climate	-0.2386	0.1361	2	76	4609	434	2005.25	22.4608	1.5222
18	climate change	0.3516	-0.1402	2	44	497	58	2008.05	24.1552	1.7415
22	construction	0.2903	0.583	2	69	1413	140	2005.59	12.8571	0.9079
24	cooling	-0.2132	0.5807	2	74	2778	277	2005.48	19.4079	1.414
27	energy	0.2514	0.3096	2	78	6165	576	2005.97	18.8281	1.3456
29	energy consumption	0.2074	0.2187	2	78	5780	609	2006.14	18.711	1.3292
30	energy demand	0.2473	0.1223	2	74	1187	125	2006.2	11.728	0.8389
32	energy saving	0.0084	0.3227	2	76	2184	202	2005.51	20.3416	1.3734
34	facade	-0.1326	0.3609	2	58	1085	112	2006.83	17.2054	1.0735
37	heat	-0.3112	0.5854	2	72	1570	169	2005.82	17.0769	1.1922
38	heat transfer	-0.5648	0.533	2	58	552	62	2005.52	9.3065	0.6165
39	heating	0.1111	0.2301	2	79	4655	448	2005.83	16.7723	1.1773
48	insulation	-0.5167	0.395	2	66	1179	93	2005.42	19.0215	1.3192
51	load	0.046	0.4084	2	78	2719	292	2005.54	18.476	1.3111
52	material	0.037	0.559	2	68	1838	209	2006.33	24.445	1.6608
60	phase change material	-0.1264	0.8778	2	38	1066	122	2006.62	45.1721	3.4346
63	radiation	-0.7797	0.5239	2	56	867	73	2004.32	13.9452	0.9592
65	renewable energy	-0.2592	0.8343	2	49	483	50	2007.64	25.66	1.7853
68	solar radiation	-0.7021	0.5435	2	62	1206	100	2006.88	14.8	1.0666
71	thermal mass	-0.0205	0.6879	2	55	429	44	2005.23	8.2045	0.6065
72	thermal performance	-0.2016	0.6738	2	62	1073	124	2004.93	16.4677	1.1223
74	tree	-0.466	0.3409	2	37	372	60	2007.35	32.5667	2.2636
75	urban	-0.4402	0.337	2	61	640	73	2005.68	21.9726	1.6104
78	water	0.2434	0.8226	2	54	844	89	2005.21	10.6404	0.7769
1	actuator	1.3198	-0.1817	3	35	199	36	2004.78	6.25	0.4581
4	air conditioning	0.2396	-0.2301	3	77	3804	334	2005.72	15.0389	1.0449
9	architecture	0.9751	0.0107	3	67	1426	210	2005.18	9.3762	0.6492
10	bacnet	1.6823	-0.2193	3	28	467	84	2005.26	3.7381	0.2626
12	building automation system	1.4248	-0.193	3	51	1973	484	2004.91	7.3471	0.5122
13	building control	0.9399	-0.1513	3	77	4276	705	2004.02	12.9546	0.9199
14	building design	0.4957	0.0678	3	77	3074	382	2004.77	16.0026	1.0107
15	building energy management	1.0486	0.0186	3	44	344	55	2003.8	17.6545	1.1896
20	communication	1.4045	-0.2153	3	43	485	99	2005.69	6.7677	0.4698
23	control network	1.4721	-0.1926	3	46	690	131	2005.89	5.0076	0.3937
25	data	0.4038	-0.0355	3	79	4117	506	2005.6	16.9269	1.1423
28	energy conservation	0.6343	0.1885	3	57	750	72	2004.53	17.3333	1.3159
31	energy efficiency	0.6429	0.3047	3	76	1903	210	2006.32	13.281	0.9816
42	hvac	0.4453	-0.2942	3	73	2729	238	2005.27	22.395	1.5283
49	internet	1.5555	-0.1642	3	30	227	41	2006.05	11.2195	0.699
50	lighting	0.7142	0.0591	3	57	485	56	2006.04	12.2679	0.7733
66	sensor	0.9729	-0.2155	3	60	1206	180	2005.91	11.7222	0.8166
67	smart building	1.4258	-0.1275	3	36	235	41	2004.29	7.7317	0.5516
76	user	0.6354	-0.2019	3	69	1174	146	2005.66	28.637	1.7558
80	wireless sensor network	1.2094	-0.2419	3	35	312	48	2007.77	6.1667	0.4442
21	computational fluid dynamic	-0.5015	0.1169	4	60	1524	146	2006.32	13.5411	0.9044
26	displacement ventilation	-0.9622	0.2531	4	38	462	41	2006.76	10.8049	0.6875
44	indoor air quality	-0.1893	-0.4499	4	71	2887	255	2004.93	17.8235	1.264
54	natural ventilation	-0.1643	-0.0299	4	65	1962	202	2005.1	12.6436	0.9294
56	noise	0.5059	-0.3731	4	56	619	52	2003.83	6.2308	0.4584
77	ventilation	-0.0005	-0.1044	4	78	6007	532	2005.3	16.3346	1.1484
79	wind	-0.0085	0.0205	4	59	650	73	2004.38	14.5068	1.1511

## Sheet: 1_thermal comfort
keywords	x	y	cluster	nr
adaptation	-0.1393	-0.5847	1	65
air	-0.3579	-0.2277	1	506
air quality	-0.6187	-0.6199	1	90
air temperature	-0.6164	-0.0379	1	228
air velocity	-0.758	-0.2135	1	134
airflow	-0.4602	-0.1313	1	119
clothing	-0.8487	-0.3869	1	44
environment	0.0588	-0.2626	1	602
fanger	-0.8024	-0.1344	1	34
health	-0.0204	-0.6166	1	63
human body	-0.9334	0.1594	1	43
humidity	-0.4801	-0.3907	1	119
indoor air	-0.5585	-0.4617	1	33
indoor environmental quality	-0.283	-0.5267	1	267
indoor temperature	-0.5724	-0.1623	1	150
indoor thermal environment	-0.9352	-0.1572	1	84
mean radiant temperature	-0.8609	0.1147	1	41
neutral temperature	-1.0033	-0.7603	1	48
occupant	-0.3804	-0.3566	1	606
outdoor temperature	-0.7735	-0.3488	1	44
perception	-0.4545	-0.6543	1	86
predicted mean vote	-0.5852	-0.374	1	170
productivity	-0.295	-0.8827	1	77
relative humidity	-0.6338	-0.324	1	110
thermal comfort	-0.3915	0.0495	1	1746
thermal environment	-0.7767	-0.4919	1	168
thermal sensation	-0.9988	-0.37	1	118

## Sheet: 2_material
keywords	x	y	cluster	nr
behavior	0.2886	0.1947	2	173
building envelope	0.0485	0.6929	2	137
climate	-0.2386	0.1361	2	434
climate change	0.3516	-0.1402	2	58
construction	0.2903	0.583	2	140
cooling	-0.2132	0.5807	2	277
energy	0.2514	0.3096	2	576
energy consumption	0.2074	0.2187	2	609
energy demand	0.2473	0.1223	2	125
energy saving	0.0084	0.3227	2	202
facade	-0.1326	0.3609	2	112
heat	-0.3112	0.5854	2	169
heat transfer	-0.5648	0.533	2	62
heating	0.1111	0.2301	2	448
insulation	-0.5167	0.395	2	93
load	0.046	0.4084	2	292
material	0.037	0.559	2	209
phase change material	-0.1264	0.8778	2	122
radiation	-0.7797	0.5239	2	73
renewable energy	-0.2592	0.8343	2	50
solar radiation	-0.7021	0.5435	2	100
thermal mass	-0.0205	0.6879	2	44
thermal performance	-0.2016	0.6738	2	124
tree	-0.466	0.3409	2	60
urban	-0.4402	0.337	2	73
water	0.2434	0.8226	2	89

## Sheet: 3_building control
keywords	x	y	cluster	nr
actuator	1.3198	-0.1817	3	36
air conditioning	0.2396	-0.2301	3	334
architecture	0.9751	0.0107	3	210
bacnet	1.6823	-0.2193	3	84
building automation system	1.4248	-0.193	3	484
building control	0.9399	-0.1513	3	705
building design	0.4957	0.0678	3	382
building energy management	1.0486	0.0186	3	55
communication	1.4045	-0.2153	3	99
control network	1.4721	-0.1926	3	131
data	0.4038	-0.0355	3	506
energy conservation	0.6343	0.1885	3	72
energy efficiency	0.6429	0.3047	3	210
hvac	0.4453	-0.2942	3	238
internet	1.5555	-0.1642	3	41
lighting	0.7142	0.0591	3	56
sensor	0.9729	-0.2155	3	180
smart building	1.4258	-0.1275	3	41
user	0.6354	-0.2019	3	146
wireless sensor network	1.2094	-0.2419	3	48

## Sheet: 4_ventilation
keywords	x	y	cluster	nr
computational fluid dynamic	-0.5015	0.1169	4	146
displacement ventilation	-0.9622	0.2531	4	41
indoor air quality	-0.1893	-0.4499	4	255
natural ventilation	-0.1643	-0.0299	4	202
noise	0.5059	-0.3731	4	52
ventilation	-0.0005	-0.1044	4	532
wind	-0.0085	0.0205	4	73
