# Supplementary material for: Data on the interaction between thermal comfort and building control research
Source: Data Brief. 2018 Feb 2;17:529–32. doi: 10.1016/j.dib.2018.01.033 (PMC5988284; doi:10.1016/j.dib.2018.01.033)
Supplement: Supplementary file 3 — Supplementary material [file mmc3.xlsx]

## Sheet: total
id	label	x	y	cluster	weight<Links>	weight<Total link strength>	weight<Occurrences>	score<Avg. pub. year>	score<Avg. citations>	score<Avg. norm. citations>
5	air conditioning	0.2606	-0.293	1	152	8542	635	2013.9	5.9087	1.0362
10	appliance	0.9593	0.0762	1	96	1123	108	2014.5	4.5278	0.8235
11	architecture	0.6701	-0.0332	1	138	2850	369	2013.69	3.355	0.5125
13	bacnet	1.4768	-0.0692	1	34	323	43	2013	1.3488	0.2512
14	battery	1.2198	0.0677	1	58	490	46	2014.37	4.0217	0.6915
16	building automation system	1.2476	-0.1085	1	120	3979	642	2013.78	2.5389	0.4089
17	building control	0.7487	-0.2276	1	147	9369	1005	2013.92	5.2478	0.9837
20	building energy management	1.0905	0.0173	1	120	4643	533	2014.16	4.0863	0.8885
22	building information modeling	1.0159	-0.1079	1	53	426	44	2014.55	0.75	0.1421
24	chiller	0.642	0.0709	1	77	630	56	2013.93	5.8571	0.9292
31	comfort management	1.2272	-0.4142	1	41	392	34	2013.26	10.6471	1.5238
32	communication	1.3869	-0.0982	1	84	839	119	2013.98	2.0672	0.3891
35	control network	1.1993	-0.0693	1	89	762	95	2013.91	3.3579	0.6383
37	data	0.3193	-0.2108	1	153	12509	1250	2014.2	4.8024	0.9001
39	demand	0.4995	0.2378	1	145	5404	455	2014.21	6.1077	1.2138
40	demand response	1.1623	0.0381	1	74	1042	95	2014.52	9.0421	1.8163
44	electricity	0.5758	0.3016	1	117	1566	102	2014.25	7.2549	1.4848
45	electricity consumption	0.8243	0.0516	1	110	1024	77	2013.99	3.7273	0.5616
47	energy	0.3736	0.0881	1	154	16343	1398	2013.92	6.4785	1.1349
48	energy conservation	0.3196	-0.132	1	115	1183	87	2013.99	9.7356	1.5238
49	energy cost	0.7031	-0.0652	1	110	1439	109	2014.34	7.3853	1.7611
51	energy resource	0.8425	0.2209	1	92	729	63	2013.7	14.1905	1.7684
55	energy system	0.9396	0.2469	1	87	824	97	2013.77	17.3402	1.7176
62	genetic algorithm	0.4971	0.062	1	79	521	51	2014.25	10.3333	2.7141
65	grid	1.1114	0.0806	1	110	1538	150	2014.32	4.38	1.0204
78	hvac	0.6197	-0.3525	1	138	6693	507	2014.16	5.5621	1.0764
79	hvac control	0.9705	-0.2967	1	80	652	48	2014.23	3.375	0.7292
84	infrastructure	0.8901	0.0065	1	108	971	106	2014.18	4.1887	0.9682
86	internet	1.4043	-0.156	1	58	742	97	2014.34	1.4227	0.3554
87	internet of things	1.3722	-0.1961	1	51	442	51	2014.69	1.8039	0.6455
90	load	0.4185	0.1408	1	149	6086	541	2013.95	7.3919	1.2116
95	model predictive control	0.7075	-0.3097	1	99	3018	319	2014.18	11.2633	2.0267
96	monitoring	0.7513	-0.1122	1	139	3014	294	2014.13	3.8946	0.7828
100	occupancy	0.6257	-0.4516	1	113	2393	176	2014.29	5.3807	1.0024
105	optimal control	0.9374	-0.2339	1	73	475	42	2014.43	4.2143	1.5138
113	plant	0.2996	0.2878	1	104	1340	115	2013.97	6.2	0.9371
114	plug	1.2869	-0.0538	1	48	299	34	2013.29	3.8529	0.761
115	policy	0.8249	-0.0494	1	99	990	107	2014.12	4.7103	0.8206
116	power	0.8519	0.1314	1	126	1818	167	2013.93	3.7904	0.5974
117	power consumption	1.036	-0.017	1	113	1179	106	2014.03	3.0472	0.6388
120	predictive control	0.6103	-0.1571	1	61	500	48	2013.69	9.2292	1.603
124	renewable energy	0.6191	0.3964	1	119	1578	132	2014.17	4.9697	1.2603
127	sensor	1.0012	-0.1702	1	134	3917	396	2014	2.6869	0.4731
130	smart building	1.2904	-0.2018	1	86	1530	182	2014.04	2.956	0.6578
131	smart grid	1.278	0.0449	1	82	1133	118	2013.98	5.3644	1.3363
135	sustainability	0.4428	0.1668	1	119	1089	91	2014.52	2.8462	0.8277
154	wireless sensor network	1.26	-0.0955	1	72	1063	122	2013.49	3.123	0.4211
155	zigbee	1.457	-0.0531	1	44	347	41	2013.12	5.2683	0.5231
19	building energy efficiency	0.3404	0.1629	2	151	9971	888	2014.14	7.268	1.3237
21	building envelope	-0.1448	0.5586	2	131	3271	253	2014.23	4.9763	1.3164
23	building material	-0.0291	0.76	2	90	938	83	2014.01	3.6867	0.7607
27	climate zone	-0.2225	-0.1477	2	93	1077	76	2014.43	7.4605	1.9126
30	co2 emission	0.3394	0.3226	2	134	1608	123	2014.14	5.8862	1.1588
34	construction	-0.1199	0.4613	2	138	2798	269	2013.87	4.2937	0.7298
36	cooling	-0.3358	0.1656	2	142	5595	428	2013.91	7.4953	1.4167
43	earth	0.0863	0.6268	2	74	515	46	2013.61	7.587	0.8605
46	emission	0.2721	0.3352	2	127	1529	125	2013.66	7.12	1.0524
50	energy demand	0.2235	0.0756	2	154	20298	1692	2014.06	6.3848	1.2098
52	energy saving	0.1383	0.0034	2	149	7024	568	2013.96	7.2518	1.3766
54	energy storage	0.4562	0.5576	2	93	1068	88	2013.9	20.8409	3.5952
57	environmental impact	0.2455	0.4536	2	87	743	57	2013.88	8.0175	1.2025
67	heat	-0.2189	0.4612	2	138	3695	287	2013.92	6.5296	1.0516
68	heat gain	-0.3036	0.4135	2	113	1264	97	2013.64	6.4124	1.1106
69	heat loss	-0.3413	0.4611	2	85	851	67	2013.76	3.9254	0.8298
70	heat pump	0.4566	0.3441	2	98	1199	120	2013.88	6.175	1.0917
74	heating	0.1673	0.1194	2	153	12294	964	2014.12	6.4129	1.3126
75	heating load	0.0843	0.4511	2	85	452	38	2013.95	9.8684	1.3095
85	insulation	-0.394	0.3767	2	124	2724	229	2013.87	5.559	1.0574
88	latent heat	-0.2782	0.8408	2	69	530	38	2013.82	17.4474	3.2108
91	material	-0.3274	0.6658	2	128	5157	479	2013.99	10.62	1.5868
99	night ventilation	-0.3099	0.6434	2	66	431	37	2013.11	10.8378	1.2994
108	passive cooling	-0.5602	0.6798	2	70	487	42	2013.19	8.7143	1.6195
109	passive house	0.0121	0.2957	2	59	489	40	2014.08	5.525	1.132
112	phase change material	-0.1901	0.7958	2	97	5424	596	2014.08	13.4295	2.3622
122	radiator	0.0395	0.3905	2	68	585	52	2014.63	4.2885	0.7859
140	thermal mass	-0.06	0.6611	2	98	1119	97	2013.85	6.9072	0.9889
141	thermal performance	-0.3634	0.6314	2	120	2332	215	2014.28	4.9953	1.0815
151	water	0.1517	0.3156	2	132	1652	145	2014.16	6.4069	1.2255
1	acceptability	-0.9761	-0.791	3	76	1056	70	2013.73	6.9	1.3201
2	adaptation	-0.5532	-0.5685	3	112	1911	156	2014.29	5.7308	1.4014
3	adaptive comfort model	-0.973	-0.6252	3	80	953	80	2013.53	10.325	1.655
8	air velocity	-0.9207	-0.3131	3	117	2016	138	2013.91	4.6232	0.8133
12	artificial neural network	0.2087	-0.1277	3	81	1037	121	2013.8	4.4132	0.8641
28	clothing	-0.9736	-0.5336	3	80	788	58	2014.09	6.6034	1.4866
56	environment	-0.2111	-0.1772	3	154	12929	1112	2013.85	6.1277	1.106
59	fan	-0.7486	-0.4853	3	109	1882	124	2013.86	5.8952	1.0859
60	fanger	-0.9838	-0.7116	3	74	629	46	2013.8	6.1087	1.4288
61	feedback	0.0565	-0.6545	3	94	1046	77	2014.32	4.039	0.8923
77	humidity	-0.4372	-0.4394	3	124	2420	184	2013.58	3.5652	0.6403
83	indoor temperature	-0.3725	-0.0913	3	141	5664	460	2014.18	5.3283	0.9282
98	neutral temperature	-0.922	-0.8564	3	59	809	57	2013.47	5.5789	1.3627
101	occupant	-0.1597	-0.4258	3	153	18206	1414	2014.12	6.0813	1.1244
106	outdoor temperature	-0.6644	-0.2668	3	119	1753	128	2014.18	6.1172	1.2595
111	perception	-0.7317	-0.5194	3	112	2669	208	2013.98	6.2596	1.1419
118	predicted mean vote	-0.6383	-0.5926	3	133	4844	358	2013.75	6.1397	1.0071
119	predicted percentage of dissatisfied	-0.7757	-0.384	3	86	738	55	2013.8	4.5636	0.7525
123	relative humidity	-0.7047	-0.3216	3	135	3056	227	2014.01	4.5551	0.9411
126	sensation	-0.8867	-0.6371	3	102	1794	125	2014	5.592	1.1788
137	thermal comfort	-0.2747	-0.0744	3	153	38120	3403	2014.05	6.0344	1.0981
139	thermal environment	-0.8512	-0.0713	3	140	5541	436	2013.97	5.672	1.1072
142	thermal sensation	-0.9996	-0.5698	3	99	1814	140	2014.06	6.1571	1.1828
7	air temperature	-0.7906	0.0864	4	140	5377	400	2014.16	6.1475	1.1963
25	climate	-0.6213	0.104	4	141	8220	689	2014.14	6.1248	1.1781
26	climate change	-0.2991	0.34	4	125	2472	208	2014.12	8.0337	1.6642
64	green roof	-0.5616	0.6023	4	61	765	65	2013.78	25.2	3.1344
72	heat stress	-1.1424	0.346	4	58	694	55	2014.42	6.5091	2.1141
92	mean radiant temperature	-1.0909	0.263	4	97	2075	184	2013.96	7.8098	1.6398
94	microclimate	-0.8378	0.3531	4	104	1591	136	2014.38	6.4779	1.7252
107	outdoor thermal comfort	-1.0958	0.3361	4	75	828	72	2014.64	5.9028	1.4529
110	pedestrian	-1.0613	0.3796	4	63	576	47	2014.7	4.4043	1.4304
133	solar radiation	-0.6416	0.309	4	123	1950	159	2013.92	8.2138	1.4317
134	surface temperature	-0.7358	0.4536	4	113	1653	135	2014.05	6.963	1.2604
138	thermal discomfort	-0.4846	-0.0171	4	105	751	64	2014.66	4.1094	1.3371
143	tree	-0.9464	0.4334	4	89	1167	98	2015	8.0102	2.8583
145	urban	-0.6967	0.3975	4	129	3594	313	2014.2	7.4888	1.3958
146	urban environment	-1.0575	0.4201	4	86	843	66	2013.85	6.8182	1.3286
147	urban heat island	-0.7716	0.488	4	87	1314	104	2014.68	9.5962	2.1506
148	vegetation	-1.056	0.4463	4	75	1337	100	2013.87	10.99	1.9455
152	weather	-0.1853	0.1541	4	121	1552	121	2014.35	5.1818	1.3044
153	wind	-0.9246	0.2521	4	119	2220	215	2013.69	5.2651	0.9469
4	air	-0.4494	-0.1392	5	145	7284	548	2013.83	5.8668	1.0783
9	airflow	-0.8211	-0.1607	5	118	2084	166	2013.91	5.488	1.0389
29	co2	-0.0019	-0.4456	5	119	1322	92	2014.37	3.0109	0.7507
33	computational fluid dynamic	-0.6758	0.0494	5	111	3270	303	2014.06	7.5248	1.3388
41	discomfort	-0.4354	-0.2679	5	127	1627	113	2014.13	4.6903	0.9981
42	displacement ventilation	-0.7518	-0.2692	5	64	576	44	2013.36	3.7273	0.6637
53	energy simulation	-0.0137	0.0034	5	105	1278	96	2014.1	6.2292	1.3995
71	heat source	-0.2471	0.119	5	87	732	58	2013.91	3.5345	0.6828
73	heat transfer	-0.4006	0.2901	5	94	1359	119	2013.79	8.8319	1.4562
76	human body	-0.9602	-0.2082	5	79	440	40	2014.1	5.025	0.949
80	indoor air	-0.274	-0.1895	5	91	652	43	2014.4	3.9767	1.2113
81	indoor air quality	-0.2535	-0.5292	5	132	4951	374	2013.88	4.6337	0.9325
93	mechanical ventilation	-0.4845	-0.3271	5	79	536	36	2013.53	4.8056	0.7286
97	natural ventilation	-0.7192	-0.0762	5	127	3985	330	2013.97	5.0636	0.9149
104	occupied zone	-0.7474	-0.2372	5	61	508	39	2013.49	4.8205	0.6281
136	temperature distribution	-0.6587	0.0196	5	95	864	71	2013.87	3.9718	0.718
144	under floor air distribution	-0.6302	-0.1926	5	52	733	65	2013.91	3.4615	0.516
149	ventilation	-0.2221	-0.2396	5	153	11043	821	2014.03	5.0487	0.9303
6	air quality	-0.4429	-0.5788	6	111	1553	105	2013.6	8.9333	0.9624
15	blind	-0.4076	-0.0526	6	85	792	63	2014.11	5.5873	1.2738
18	building design	0.1941	-0.0477	6	153	5879	576	2013.94	5.9722	1.0775
38	daylight	-0.1388	0.1025	6	88	483	38	2013.95	10	1.3467
58	facade	-0.4507	0.3104	6	111	2230	211	2014.29	4.8436	0.9043
63	green building	0.2557	-0.6068	6	75	802	65	2014.2	6.2308	1.2348
66	health	-0.1846	-0.4454	6	133	2289	162	2014.23	5.0926	1.3403
82	indoor environmental quality	-0.0586	-0.5589	6	149	7980	612	2014.04	7.0261	1.0633
89	lighting	0.2254	-0.3184	6	121	2305	182	2014.1	5.2802	0.9382
102	occupant behavior	0.1813	-0.172	6	134	2934	269	2014.26	10.3866	1.9866
103	occupant satisfaction	-0.3345	-0.6073	6	59	406	35	2013.97	3.3714	1.0035
121	productivity	-0.2305	-0.8387	6	96	1625	108	2013.94	5.1852	0.8966
125	satisfaction	-0.0702	-0.7392	6	113	2062	180	2014.23	5.8167	0.8555
128	shading	-0.5327	0.2026	6	109	1429	105	2014.3	6.3333	1.3673
129	shading device	-0.4053	0.4224	6	72	787	59	2013.47	10.678	1.6393
132	solar gain	-0.4137	0.2528	6	88	569	46	2014.11	4.1739	1.2398
150	visual comfort	-0.0285	-0.3152	6	84	650	59	2014.24	6.3051	1.1623

## Sheet: 1_thermal comfort
label	x	y	cluster	nr
acceptability	-0.9761	-0.791	3	70
adaptation	-0.5532	-0.5685	3	156
adaptive comfort model	-0.973	-0.6252	3	80
air velocity	-0.9207	-0.3131	3	138
artificial neural network	0.2087	-0.1277	3	121
clothing	-0.9736	-0.5336	3	58
environment	-0.2111	-0.1772	3	1112
fan	-0.7486	-0.4853	3	124
fanger	-0.9838	-0.7116	3	46
feedback	0.0565	-0.6545	3	77
humidity	-0.4372	-0.4394	3	184
indoor temperature	-0.3725	-0.0913	3	460
neutral temperature	-0.922	-0.8564	3	57
occupant	-0.1597	-0.4258	3	1414
outdoor temperature	-0.6644	-0.2668	3	128
perception	-0.7317	-0.5194	3	208
predicted mean vote	-0.6383	-0.5926	3	358
predicted percentage of dissatisfied	-0.7757	-0.384	3	55
relative humidity	-0.7047	-0.3216	3	227
sensation	-0.8867	-0.6371	3	125
thermal comfort	-0.2747	-0.0744	3	3403
thermal environment	-0.8512	-0.0713	3	436
thermal sensation	-0.9996	-0.5698	3	140

## Sheet: 2_material
label	x	y	cluster	nr
building energy efficiency	0.3404	0.1629	2	888
building envelope	-0.1448	0.5586	2	253
building material	-0.0291	0.76	2	83
climate zone	-0.2225	-0.1477	2	76
co2 emission	0.3394	0.3226	2	123
construction	-0.1199	0.4613	2	269
cooling	-0.3358	0.1656	2	428
earth	0.0863	0.6268	2	46
emission	0.2721	0.3352	2	125
energy demand	0.2235	0.0756	2	1692
energy saving	0.1383	0.0034	2	568
energy storage	0.4562	0.5576	2	88
environmental impact	0.2455	0.4536	2	57
heat	-0.2189	0.4612	2	287
heat gain	-0.3036	0.4135	2	97
heat loss	-0.3413	0.4611	2	67
heat pump	0.4566	0.3441	2	120
heating	0.1673	0.1194	2	964
heating load	0.0843	0.4511	2	38
insulation	-0.394	0.3767	2	229
latent heat	-0.2782	0.8408	2	38
material	-0.3274	0.6658	2	479
night ventilation	-0.3099	0.6434	2	37
passive cooling	-0.5602	0.6798	2	42
passive house	0.0121	0.2957	2	40
phase change material	-0.1901	0.7958	2	596
radiator	0.0395	0.3905	2	52
thermal mass	-0.06	0.6611	2	97
thermal performance	-0.3634	0.6314	2	215
water	0.1517	0.3156	2	145

## Sheet: 3_building control
label	x	y	cluster	nr
air conditioning	0.2606	-0.293	1	635
appliance	0.9593	0.0762	1	108
architecture	0.6701	-0.0332	1	369
bacnet	1.4768	-0.0692	1	43
battery	1.2198	0.0677	1	46
building automation system	1.2476	-0.1085	1	642
building control	0.7487	-0.2276	1	1005
building energy management	1.0905	0.0173	1	533
building information modeling	1.0159	-0.1079	1	44
chiller	0.642	0.0709	1	56
comfort management	1.2272	-0.4142	1	34
communication	1.3869	-0.0982	1	119
control network	1.1993	-0.0693	1	95
data	0.3193	-0.2108	1	1250
demand	0.4995	0.2378	1	455
demand response	1.1623	0.0381	1	95
electricity	0.5758	0.3016	1	102
electricity consumption	0.8243	0.0516	1	77
energy	0.3736	0.0881	1	1398
energy conservation	0.3196	-0.132	1	87
energy cost	0.7031	-0.0652	1	109
energy resource	0.8425	0.2209	1	63
energy system	0.9396	0.2469	1	97
genetic algorithm	0.4971	0.062	1	51
grid	1.1114	0.0806	1	150
hvac	0.6197	-0.3525	1	507
hvac control	0.9705	-0.2967	1	48
infrastructure	0.8901	0.0065	1	106
internet	1.4043	-0.156	1	97
internet of things	1.3722	-0.1961	1	51
load	0.4185	0.1408	1	541
model predictive control	0.7075	-0.3097	1	319
monitoring	0.7513	-0.1122	1	294
occupancy	0.6257	-0.4516	1	176
optimal control	0.9374	-0.2339	1	42
plant	0.2996	0.2878	1	115
plug	1.2869	-0.0538	1	34
policy	0.8249	-0.0494	1	107
power	0.8519	0.1314	1	167
power consumption	1.036	-0.017	1	106
predictive control	0.6103	-0.1571	1	48
renewable energy	0.6191	0.3964	1	132
sensor	1.0012	-0.1702	1	396
smart building	1.2904	-0.2018	1	182
smart grid	1.278	0.0449	1	118
sustainability	0.4428	0.1668	1	91
wireless sensor network	1.26	-0.0955	1	122
zigbee	1.457	-0.0531	1	41

## Sheet: 4_ventilation
label	x	y	cluster	nr
air	-0.4494	-0.1392	5	548
airflow	-0.8211	-0.1607	5	166
co2	-0.0019	-0.4456	5	92
computational fluid dynamic	-0.6758	0.0494	5	303
discomfort	-0.4354	-0.2679	5	113
displacement ventilation	-0.7518	-0.2692	5	44
energy simulation	-0.0137	0.0034	5	96
heat source	-0.2471	0.119	5	58
heat transfer	-0.4006	0.2901	5	119
human body	-0.9602	-0.2082	5	40
indoor air	-0.274	-0.1895	5	43
indoor air quality	-0.2535	-0.5292	5	374
mechanical ventilation	-0.4845	-0.3271	5	36
natural ventilation	-0.7192	-0.0762	5	330
occupied zone	-0.7474	-0.2372	5	39
temperature distribution	-0.6587	0.0196	5	71
under floor air distribution	-0.6302	-0.1926	5	65
ventilation	-0.2221	-0.2396	5	821

## Sheet: 5_urban
label	x	y	cluster	nr
air temperature	-0.7906	0.0864	4	400
climate	-0.6213	0.104	4	689
climate change	-0.2991	0.34	4	208
green roof	-0.5616	0.6023	4	65
heat stress	-1.1424	0.346	4	55
mean radiant temperature	-1.0909	0.263	4	184
microclimate	-0.8378	0.3531	4	136
outdoor thermal comfort	-1.0958	0.3361	4	72
pedestrian	-1.0613	0.3796	4	47
solar radiation	-0.6416	0.309	4	159
surface temperature	-0.7358	0.4536	4	135
thermal discomfort	-0.4846	-0.0171	4	64
tree	-0.9464	0.4334	4	98
urban	-0.6967	0.3975	4	313
urban environment	-1.0575	0.4201	4	66
urban heat island	-0.7716	0.488	4	104
vegetation	-1.056	0.4463	4	100
weather	-0.1853	0.1541	4	121
wind	-0.9246	0.2521	4	215

## Sheet: 6_IEQ
label	x	y	cluster	nr
air quality	-0.4429	-0.5788	6	105
blind	-0.4076	-0.0526	6	63
building design	0.1941	-0.0477	6	576
daylight	-0.1388	0.1025	6	38
facade	-0.4507	0.3104	6	211
green building	0.2557	-0.6068	6	65
health	-0.1846	-0.4454	6	162
indoor environmental quality	-0.0586	-0.5589	6	612
lighting	0.2254	-0.3184	6	182
occupant behavior	0.1813	-0.172	6	269
occupant satisfaction	-0.3345	-0.6073	6	35
productivity	-0.2305	-0.8387	6	108
satisfaction	-0.0702	-0.7392	6	180
shading	-0.5327	0.2026	6	105
shading device	-0.4053	0.4224	6	59
solar gain	-0.4137	0.2528	6	46
visual comfort	-0.0285	-0.3152	6	59
