# Supplementary material for: Data on the interaction between thermal comfort and building control research
Source: Data Brief. 2018 Feb 2;17:529–32. doi: 10.1016/j.dib.2018.01.033 (PMC5988284; doi:10.1016/j.dib.2018.01.033)
Supplement: Supplementary file 4 — Supplementary material [file mmc4.xlsx]

## Sheet: Sheet1
		theme	1	1	1	1	1	1	1	1	1	1	1	1	1	1	1	1	1	1	1	1	1	1	1	1	1	1	1	1	1	1	1	1	1	1	1	1	1	1	1	1	1	1	1	1	1	1	1
label	theme	id	1	2	3	5	6	7	9	10	11	12	13	15	16	17	18	19	20	21	22	23	24	25	26	27	29	30	33	34	35	36	37	38	39	40	41	42	43	44	45	46	48	49	50	51	52	53	54
huang (2016)	1	1
gourlis (2016)	1	2
braulio-gonzalo (2016)	1	3
wu (2016)	1	5
sorgato (2016)	1	6
fokaides (2016)	1	7
kerdan (2016)	1	9
mateus (2016)	1	10
jamil (2016)	1	11
benzaama (2016)	1	12
xu (2016)	1	13
cao (2016)	1	15
qaid (2016)	1	16
patteeuw (2016)	1	17
li (2016)	1	18
rhee (2016)	1	19
jin (2016)	1	20
zhou (2016)	1	21
hosseini (2016)	1	22
he (2016)	1	23
niu (2016)	1	24
zhou (2016)	1	25
huan (2016)	1	26
hasan (2016)	1	27
hoque (2016)	1	29
liu (2016)	1	30
tong (2016)	1	33
ghahramani (2016)	1	34																									1
thapa (2016)	1	35
mishra (2016)	1	36
yin (2016)	1	37
kumar (2016)	1	38
damiati (2016)	1	39
chatzipoulka (2016)	1	40
hatvani-kovacs (2016)	1	41
rong (2016)	1	42
amoako-attah (2016)	1	43
seong (2016)	1	44
alchapar (2016)	1	45
gutierrez-aliaga (2016)	1	46
becchio (2016)	1	48
hamza-lup (2016)	1	49
monterde (2016)	1	50
huang (2016)	1	51
lee (2016)	1	52
delgarm (2016)	1	53
christantoni (2016)	1	54
alaidroos (2016)	1	55
cheng (2016)	1	58
kabanshi (2016)	1	59
yang (2016)	1	60
liu (2016)	1	61
symonds (2016)	1	63
georges (2016)	1	64
martins (2016)	1	65
chandel (2016)	1	66
tejero-gonzalez (2016)	1	67																																													1
gilani (2016)	1	70
shen (2016)	1	71
chen (2016)	1	72
invidiata (2016)	1	73
huang (2016)	1	74
ruellan (2016)	1	75
stavrakakis (2016)	1	76
pozas (2016)	1	78
hurnik (2016)	1	79
alaidroos (2016)	1	80
byrne (2016)	1	81
munoz-gonzalez (2016)	1	83
lawrence (2016)	1	84
liu (2016)	1	85
morakinyo (2016)	1	86
chen (2016)	1	88
mao (2016)	1	89
buratti (2016)	1	90
martins (2016)	1	92
chatzidimitriou (2016)	1	93
hatvani-kovacs (2016)	1	94
amaral (2016)	1	95
silva (2016)	1	96
pereira (2016)	1	97
gupta (2016)	1	99
zhang (2016)	1	100
li (2016)	1	101
nastos (2016)	1	102
o'connor (2016)	1	103
tong (2016)	1	104
rosso (2016)	1	108																												1
lin (2016)	1	109
acosta (2016)	1	110
lu (2016)	1	113
marin (2016)	1	114
schmelas (2016)	1	115
yu (2016)	1	117
ding (2016)	1	119
aryal (2016)	1	120
amoako-attah (2016)	1	121
zhou (2016)	1	122
zinzi (2016)	1	125
yan (2016)	1	126
katavoutas (2016)	1	127
zhu (2016)	1	128																															1
xie (2016)	1	130
le dreau (2016)	1	132
li (2016)	1	133
terrill (2016)	1	136
uddin (2016)	1	137
silva (2016)	1	138																																1
ortiz (2016)	1	139										1																			1
yang (2016)	1	143																																			1
huang (2016)	1	144
luo (2016)	1	146
real (2016)	1	147
ostergaard (2016)	1	149
battista (2016)	1	150
mora-perez (2016)	1	152
makhlouf (2016)	1	153
alibaba (2016)	1	156
allegrini (2016)	1	158
nowak (2016)	1	159
medjelekh (2016)	1	161
lin (2016)	1	162
katic (2016)	1	163
berge (2016)	1	164
eames (2016)	1	165
peeters (2016)	1	167
shen (2016)	1	168
ai (2016)	1	170
moran (2016)	1	171
lu (2016)	1	172
jeong (2016)	1	173
jones (2016)	1	175
atzeri (2016)	1	176
luo (2016)	1	177
meng (2016)	1	179
moon (2016)	1	181
pisello (2016)	1	182
salcido (2016)	1	183
berge (2016)	1	184
pagliano (2016)	1	186
balvis (2016)	1	188
sohani (2016)	1	190
guillen-lambea (2016)	1	192
li (2016)	1	193
schiavoni (2016)	1	194
nassar (2016)	1	195
yun (2016)	1	196
nejat (2016)	1	197
mishra (2016)	1	198
liu (2016)	1	199
charoenkit (2016)	1	200
soutullo (2016)	1	201
liu (2016)	1	203
wu (2016)	1	204
mustapa (2016)	1	205
tahmasebi (2016)	1	206
al horr (2016)	1	207
kuznik (2016)	1	209
galliano (2016)	1	211
alhashme (2016)	1	213
ascione (2016)	1	214
pisello (2016)	1	215
tzivanidis (2016)	1	216
lindberg (2016)	1	217
zheng (2016)	1	218
ahmad (2016)	1	219
zhou (2016)	1	220
yasa (2016)	1	221
bangalee (2016)	1	224																									1
berardi (2016)	1	226
rosso (2016)	1	228
kumar (2016)	1	230
zhang (2016)	1	232
xuan (2016)	1	233
saue (2016)	1	234
baborska-narozny (2016)	1	235
arnesano (2016)	1	237
silva (2016)	1	238
toyinbo (2016)	1	239
macnaughton (2016)	1	240
xu (2016)	1	241
liu (2016)	1	243
li (2016)	1	244
martinez-molina (2016)	1	245
kumar (2016)	1	246
zhang (2016)	1	247
hengstberger (2016)	1	248
ramakrishnan (2016)	1	249
gauthier (2016)	1	250
chong (2016)	1	251
ascione (2016)	1	252
rackes (2016)	1	253
lee (2016)	1	255
lucero-alvarez (2016)	1	257
golasi (2016)	1	258
thieblemont (2016)	1	259
zhou (2016)	1	260
vakiloroaya (2016)	1	263
kazeoui (2016)	1	264
yan (2016)	1	265
morakinyo (2016)	1	266
zhang (2016)	1	267
konstantoglou (2016)	1	268
ghaffarianhoseini (2016)	1	269
cuce (2016)	1	270
akeiber (2016)	1	271
adekunle (2016)	1	272
gorni (2016)	1	275
figueiredo (2016)	1	276							1
kyritsis (2016)	1	278
vellei (2016)	1	279
tang (2016)	1	282
keeling (2016)	1	283
moon (2016)	1	284
skelhorn (2016)	1	285
bidassey-manilal (2016)	1	287
wang (2016)	1	289
mba (2016)	1	292
jayalath (2016)	1	294
fini (2016)	1	295
embaye (2016)	1	296
mohareb (2016)	1	298
khashe (2016)	1	300
silva (2016)	1	301
ricciardi (2016)	1	302
shan (2016)	1	303
hawighorst (2016)	1	304																																					1
galaso (2016)	1	305
baetens (2016)	1	309								1
hamza (2016)	1	310									1
ahmed (2016)	1	311
malkawi (2016)	1	312
okochi (2016)	1	313
zomorodian (2016)	1	314
chenari (2016)	1	315
winter (2016)	1	316
ascione (2016)	1	317
zhang (2016)	1	318
delgarm (2016)	1	319
samani (2016)	1	320
ruano (2016)	1	322
andersen (2016)	1	324
he (2016)	1	325
luo (2016)	1	327
kansara (2016)	1	328
foster (2016)	1	331																											1
vega (2016)	1	332
winter (2016)	1	333										1
du (2016)	1	334																																										1
sakellaris (2016)	1	336
haghighi (2016)	1	338
he (2016)	1	339
driss (2016)	1	340
li (2016)	1	341
o'leary (2016)	1	342							1
lara (2016)	1	343
magalhaes (2016)	1	344																							1
amin (2016)	1	345
pisello (2016)	1	348
yau (2016)	1	349
ascione (2016)	1	350
yu (2016)	1	353
kim (2016)	1	354																															1
tang (2016)	1	357
karaipekli (2016)	1	358
costanzo (2016)	1	359
alizadeh (2016)	1	361
dahlan (2016)	1	362																																		1
shafaghat (2016)	1	363
anand (2016)	1	364																													1
zhou (2016)	1	365
ornetzeder (2016)	1	366
luo (2016)	1	367																																												1
vidrih (2016)	1	369
acosta (2016)	1	370
benrazavi (2016)	1	371
elnabawi (2016)	1	372
aduda (2016)	1	373
nikolic (2016)	1	374
de oliveira (2016)	1	375
zuvela-aloise (2016)	1	377
sarbu (2016)	1	379
shahzad (2016)	1	380
psomas (2016)	1	383
schweiker (2016)	1	384																															1
hong (2016)	1	385
santamouris (2016)	1	390
foulds (2016)	1	391
li (2016)	1	392
savvides (2016)	1	393
lee (2016)	1	395
kim (2016)	1	397
coutts (2016)	1	398
jiang (2016)	1	399
yang (2016)	1	400
ning (2016)	1	401
kotopouleas (2016)	1	402
nghana (2016)	1	403
pandelidis (2016)	1	406
sofotasiou (2016)	1	408
ulpiani (2016)	1	409
yan (2016)	1	410
schweiker (2016)	1	411
xue (2016)	1	412
jurelionis (2016)	1	414
carlon (2016)	1	415
skarning (2016)	1	416
hyde (2016)	1	419
zheng (2016)	1	421
ghahramani (2016)	1	426
singh (2016)	1	429
atam (2016)	1	430
papadopoulou (2016)	1	432
shin (2016)	1	433
khadiran (2016)	1	434
luo (2016)	1	435
mansour (2016)	1	436
manu (2016)	1	437
hu (2016)	1	438
zhang (2016)	1	439
zhao (2016)	1	443
cetin (2016)	1	446
candido (2016)	1	448
balaras (2016)	1	450
chen (2016)	1	451
lee (2016)	1	452
cuce (2016)	1	453
naji (2016)	1	454
wang (2016)	1	455
alves (2016)	1	456
lau (2016)	1	457
despini (2016)	1	458
wong (2016)	1	459
pisello (2016)	1	460
kong (2016)	1	461
sadeghi (2016)	1	462
alibaba (2016)	1	463
khalfan (2016)	1	464
melikov (2016)	1	467
zhu (2016)	1	468
sekhar (2016)	1	469
pallubinsky (2016)	1	470
xiong (2016)	1	471
pellegrino (2016)	1	472
taleghani (2016)	1	473
tiwari (2016)	1	477
korkas (2016)	1	478
liu (2016)	1	479
cetin (2016)	1	480
saber (2016)	1	481
rosenfelder (2016)	1	482
ghadi (2016)	1	483
taheri (2016)	1	484
gangisetti (2016)	1	485
pisello (2016)	1	486
saffari (2016)	1	488
shen (2016)	1	489
ihara (2016)	1	490
wu (2016)	1	491
calcerano (2016)	1	492
wang (2016)	1	493
arslanoglu (2016)	1	497
akbari (2016)	1	500
ali (2016)	1	501
leder (2016)	1	502
shastry (2016)	1	503
alev (2016)	1	504
abdallah (2016)	1	509
mostavi (2016)	1	510
jeon (2016)	1	512
chen (2016)	1	519
ignjatovic (2016)	1	522
tseng (2016)	1	534
daudal (2016)	1	535																																											1
rebollo (2016)	1	543
abouzaid (2016)	1	547																										1
eldegwy (2016)	1	548
asere (2016)	1	549
petrova (2016)	1	550
pranoto (2016)	1	554
mohd (2016)	1	555
tharim (2016)	1	556
jones (2016)	1	564
chen (2016)	1	565
anupriya (2016)	1	568
asere (2016)	1	569
moslehi (2016)	1	584
son (2016)	1	585
mediastika (2016)	1	586
alobaydi (2016)	1	587
moazami (2016)	1	590
ghimire (2016)	1	603
barthelmes (2016)	1	605
kuchcik (2016)	1	618
jeong (2016)	1	619
vanus (2016)	1	622
yoon (2016)	1	629
cetin (2016)	1	630
blum (2016)	1	631
tang (2016)	1	633
li (2016)	1	635																																						1
harish (2016)	1	639																							1
fatima (2016)	1	640																														1
sediso (2016)	1	644
pantovic (2016)	1	645
albatayneh (2016)	1	646
ruano (2016)	1	647
migilinskas (2016)	1	650																			1
deza (2016)	1	652
liu (2016)	1	653
ostry (2016)	1	654
causone (2016)	1	655
jin (2016)	1	658
benachour (2016)	1	661
lazovic (2016)	1	662
croitoru (2016)	1	664
danca (2016)	1	665
socaciu (2016)	1	666
teodosiu (2016)	1	667
mihai (2016)	1	668
ioanaudrea (2016)	1	669
mulville (2016)	1	671
cable (2016)	1	674
hemmer (2016)	1	675		1
moftakhari (2016)	1	679
beltran (2016)	1	682
alabdulkarem (2016)	1	683
chen (2016)	1	684
irshadt (2016)	1	689
monteiro (2016)	1	690
van hooff (2016)	1	692
akeiber (2016)	1	693
malys (2016)	1	694
zhang (2016)	1	695
whiffen (2016)	1	696
luo (2016)	1	697
almeida (2016)	1	698
marshall (2016)	1	699
yang (2016)	1	700
antoun (2016)	1	704
de coninck (2016)	1	705
macas (2016)	1	706
yuce (2016)	1	707
hoes (2016)	1	714
ortiz (2016)	1	715
shui (2016)	1	716
wong (2016)	1	717
luo (2016)	1	719
martellotta (2016)	1	720
besagni (2016)	1	722
silva (2016)	1	723																1
mirrahimi (2016)	1	724																							1																								1
naji (2016)	1	725
sui (2016)	1	726
snoeck (2016)	1	728
sehar (2016)	1	730
von grabe (2016)	1	731
wang (2016)	1	732
sharifi (2015)	1	734
chen (2015)	1	736
wang (2015)	1	741
yang (2015)	1	742
barbosa (2015)	1	743
sharifi (2015)	1	746
irshad (2015)	1	747
mannivannan (2015)	1	750
xiong (2015)	1	751
hong (2015)	1	752
garnier (2015)	1	753
schweiker (2015)	1	754
moosavi (2015)	1	755
kruger (2015)	1	756
song (2015)	1	757
bajsanski (2015)	1	758
buso (2015)	1	759
sharmin (2015)	1	760
mestre (2015)	1	762
ignatius (2015)	1	763
o'malley (2015)	1	764
yumino (2015)	1	765
tominaga (2015)	1	766
santamouris (2015)	1	767
radhi (2015)	1	768
valancius (2015)	1	769
bastien (2015)	1	770
kingma (2015)	1	772
ahmed (2015)	1	773
heidarinejad (2015)	1	774
wang (2015)	1	775
liu (2015)	1	777
raftery (2015)	1	778
novais (2015)	1	779
monge-barrio (2015)	1	780
acikgoz (2015)	1	781
xiang (2015)	1	782
chen (2015)	1	785
ma (2015)	1	787
derradji (2015)	1	788
garnier (2015)	1	790
fayazbakhsh (2015)	1	791
lim (2015)	1	792
o'brien (2015)	1	793
liu (2015)	1	794
cunha (2015)	1	795
arens (2015)	1	796
martinez (2015)	1	797
kramer (2015)	1	798
chowdhury (2015)	1	799
yan (2015)	1	800
yang (2015)	1	802
reyes (2015)	1	803
cunha (2015)	1	804
zhou (2015)	1	805
sarkar (2015)	1	806
ye (2015)	1	810
dovjak (2015)	1	811
qu (2015)	1	813
dimitrokali (2015)	1	815
gall (2015)	1	818
yu (2015)	1	819																														1
tallet (2015)	1	820
wang (2015)	1	821
sarbu (2015)	1	823
rossi (2015)	1	824
wells (2015)	1	825
zhao (2015)	1	826
majcen (2015)	1	828
zhang (2015)	1	829
schnieders (2015)	1	830
negendahl (2015)	1	831
rajagopalan (2015)	1	833
rupp (2015)	1	834
lin (2015)	1	835
berry (2015)	1	836
wu (2015)	1	837
moon (2015)	1	838
jordan (2015)	1	839
olonscheck (2015)	1	840
dahlblom (2015)	1	843																								1
cheng (2015)	1	844
katafygiotou (2015)	1	845
chen (2015)	1	846
bai (2015)	1	848
kang (2015)	1	850
lu (2015)	1	852
herrera (2015)	1	854
elarga (2015)	1	855
keshtkar (2015)	1	856
desogus (2015)	1	857
carlucci (2015)	1	858																																		1
buckmaster (2015)	1	860
labeodan (2015)	1	861
arghand (2015)	1	862
ghahramani (2015)	1	863
owrak (2015)	1	864
el hanandeh (2015)	1	865
wang (2015)	1	866
mishra (2015)	1	867
barbosa (2015)	1	868
nam (2015)	1	869									1
hong (2015)	1	870
dar (2015)	1	871
suarez (2015)	1	873
huang (2015)	1	874
schmelas (2015)	1	875
indraganti (2015)	1	877
zhou (2015)	1	878
de gracia (2015)	1	880
baldi (2015)	1	882														1
cui (2015)	1	883
nimlyat (2015)	1	885
abdul-wahab (2015)	1	886
kalamees (2015)	1	887
seong (2015)	1	889
kisilewicz (2015)	1	890
balyani (2015)	1	891
hiyama (2015)	1	893
allegrini (2015)	1	894
karmakar (2015)	1	896
alterman (2015)	1	897
hetherington (2015)	1	898
wong (2015)	1	899
lewis (2015)	1	900
tweed (2015)	1	901
attia (2015)	1	903
vanhoutteghem (2015)	1	904
chen (2015)	1	905
yang (2015)	1	906
baldi (2015)	1	907
zhu (2015)	1	908
etheridge (2015)	1	909
rhee (2015)	1	910
niu (2015)	1	911
manzano-agugliaro (2015)	1	912
li (2015)	1	916
masy (2015)	1	918
penna (2015)	1	919
vorre (2015)	1	920
aflaki (2015)	1	921
obyn (2015)	1	922
shan (2015)	1	923
petri (2015)	1	924
yang (2015)	1	926
yildiz (2015)	1	927
prueksakorn (2015)	1	928
ascione (2015)	1	929																																							1
moon (2015)	1	931
wang (2015)	1	932
zhou (2015)	1	935
de giuli (2015)	1	936
li (2015)	1	940
cao (2015)	1	941
daghigh (2015)	1	942
salata (2015)	1	945
maivel (2015)	1	946
ricciardi (2015)	1	947												1
xaman (2015)	1	948
lindelof (2015)	1	949
risberg (2015)	1	953
huang (2015)	1	954
salata (2015)	1	956
battista (2015)	1	957																				1
kajtar (2015)	1	961
conry (2015)	1	962
polydoros (2015)	1	964
kim (2015)	1	965
habib (2015)	1	967
korkas (2015)	1	968
rhee (2015)	1	969
cunha (2015)	1	970
yang (2015)	1	972
carlucci (2015)	1	973												1
khan (2015)	1	977
zeng (2015)	1	978
osterman (2015)	1	979
silva (2015)	1	980
salamone (2015)	1	982
kennedy (2015)	1	983
zhao (2015)	1	984
yang (2015)	1	985
killian (2015)	1	986
sun (2015)	1	987
langevin (2015)	1	988
cozza (2015)	1	989
qaid (2015)	1	991
emmanuel (2015)	1	992
cui (2015)	1	996
tsushima (2015)	1	997
langevin (2015)	1	998
luo (2015)	1	999
zhang (2015)	1	1002
rajasekar (2015)	1	1003
sarbu (2015)	1	1004
du (2015)	1	1005
rezaian (2015)	1	1006
montazami (2015)	1	1007
kramer (2015)	1	1008
alongi (2015)	1	1010
penna (2015)	1	1011																											1
marino (2015)	1	1012
brager (2015)	1	1013
verhaart (2015)	1	1016
gauthier (2015)	1	1017
teli (2015)	1	1018
de dear (2015)	1	1019															1
kim (2015)	1	1020
dorizas (2015)	1	1021
nakayoshi (2015)	1	1024
karlsen (2015)	1	1025
karatas (2015)	1	1027
kalnaes (2015)	1	1029
wu (2015)	1	1031
ghaffarianhoseini (2015)	1	1032
pawar (2015)	1	1033
zhang (2015)	1	1034
liu (2015)	1	1035
cruz (2015)	1	1036
boerstra (2015)	1	1038
zhao (2015)	1	1039
kim (2015)	1	1040
rafique (2015)	1	1041																											1
raji (2015)	1	1042
nico (2015)	1	1043										1
brooks (2015)	1	1045
guerra-santin (2015)	1	1046
wu (2015)	1	1048
di giuseppe (2015)	1	1049
karyono (2015)	1	1050
huang (2015)	1	1053
wei (2015)	1	1055
rubio-bellido (2015)	1	1056
xu (2015)	1	1057
ioannou (2015)	1	1060
filippin (2015)	1	1062
wang (2015)	1	1063
yau (2015)	1	1065
pereira (2015)	1	1066
ma (2015)	1	1067
mohaisen (2015)	1	1068
park (2015)	1	1069
yao (2015)	1	1070
zuo (2015)	1	1072
croitoru (2015)	1	1073
dhaka (2015)	1	1074
huang (2015)	1	1075
gou (2015)	1	1076
de korte (2015)	1	1077
barbaresi (2015)	1	1078
rim (2015)	1	1079																																															1
huang (2015)	1	1080
santamouris (2015)	1	1081
moon (2015)	1	1083
ramos (2015)	1	1084
varghese (2015)	1	1085
eriksdoter (2015)	1	1086
pisello (2015)	1	1087
liu (2015)	1	1088
marino (2015)	1	1089																																							1
li (2015)	1	1090
peng (2015)	1	1091
gupta (2015)	1	1092
rysanek (2015)	1	1093
zingre (2015)	1	1095
yan (2015)	1	1097
peng (2015)	1	1098
dabaieh (2015)	1	1099
muhieldeen (2015)	1	1100
gobakis (2015)	1	1101
goyal (2015)	1	1102
udaykumar (2015)	1	1105
dahlan (2015)	1	1106
nematchoua (2015)	1	1107
ruiz (2015)	1	1108
hua (2015)	1	1109
du (2015)	1	1110
mishra (2015)	1	1111																											1
alajmi (2015)	1	1112																																													1
chludzinska (2015)	1	1113
ascione (2015)	1	1115
silva (2015)	1	1116
cornaro (2015)	1	1117
yu (2015)	1	1118
djamila (2015)	1	1120
horikiri (2015)	1	1121
dehghani-sanij (2015)	1	1123
hee (2015)	1	1124							1														1
ahmed (2015)	1	1125
norton (2015)	1	1127
kruger (2015)	1	1128
singh (2015)	1	1130
zhu (2015)	1	1133
le dreau (2015)	1	1134
ayo (2015)	1	1135
montazeri (2015)	1	1136
garcia-lopez (2015)	1	1137
maivel (2015)	1	1138
boerstra (2015)	1	1139										1								1																		1
daniel (2015)	1	1140
hussin (2015)	1	1141
indraganti (2015)	1	1142
de vecchi (2015)	1	1143																	1
huang (2015)	1	1163
yang (2015)	1	1172
farkas (2015)	1	1179
wongpatikaseree (2015)	1	1183
pazhoohesh (2015)	1	1189
budin (2015)	1	1190
webb (2015)	1	1191
daniel (2015)	1	1193
parkinson (2015)	1	1194
rajagopalan (2015)	1	1195
omrani (2015)	1	1196
ghahramani (2015)	1	1200
zhao (2015)	1	1201
behl (2015)	1	1212
dudzinska (2015)	1	1219													1
kisilewicz (2015)	1	1220
saifi (2015)	1	1224
guo (2015)	1	1227
ruano (2015)	1	1235
costa (2015)	1	1256
gamage (2015)	1	1257
bakarman (2015)	1	1258
wang (2015)	1	1259
oluwafeyikemi (2015)	1	1261
mediastika (2015)	1	1263
alobaydi (2015)	1	1264
abdallah (2015)	1	1265
han (2015)	1	1266
rosso (2015)	1	1269
gugulothu (2015)	1	1279
mollo (2015)	1	1280
ren (2015)	1	1299
song (2015)	1	1300
abdallah (2015)	1	1301
ning (2015)	1	1303
yasa (2015)	1	1305
lu (2015)	1	1308
wang (2015)	1	1309
wang (2015)	1	1310
song (2015)	1	1311
qing (2015)	1	1312
song (2015)	1	1314
abdallah (2015)	1	1315
yang (2015)	1	1322
ye (2015)	1	1324
zhu (2015)	1	1325
lan (2015)	1	1335
liao (2015)	1	1339
abo-zahhad (2015)	1	1342
pisello (2015)	1	1347																																	1
abdullah (2015)	1	1349
idris (2015)	1	1350																		1
acero (2015)	1	1355
amin (2015)	1	1356
litavcova (2015)	1	1358
neculoiu (2015)	1	1360
neculoiu (2015)	1	1361
zupancic (2015)	1	1371
ruz (2015)	1	1376
belleil (2015)	1	1380		1
oosthuizen (2015)	1	1382
li (2015)	1	1391		1
hamza-lup (2015)	1	1397												1
kisilewicz (2015)	1	1398
grynning (2015)	1	1399
moretti (2015)	1	1401
gelesz (2015)	1	1403
gutierrez-avellanosa (2015)	1	1404
du (2015)	1	1408																																												1
duran (2015)	1	1409
daniela (2015)	1	1410
jedrzejuk (2015)	1	1411
gagliano (2015)	1	1414
ronzino (2015)	1	1415
oropeza-perez (2015)	1	1416
azamej (2015)	1	1420
foldvary (2015)	1	1427																																							1
hagentoft (2015)	1	1429
hedayat (2015)	1	1435
ferrara (2015)	1	1436																													1
liu (2015)	1	1437
fe (2015)	1	1439
kang (2015)	1	1442
peretti (2015)	1	1444
mousli (2015)	1	1445
oliveira (2015)	1	1447
almeida (2015)	1	1454
lassandro (2015)	1	1455
evola (2015)	1	1456
huang (2015)	1	1463
kircher (2015)	1	1464																																					1
zacekova (2015)	1	1466
biyik (2015)	1	1467
korkas (2015)	1	1469								1
hermawan (2015)	1	1471
vilcekova (2015)	1	1472
haddam (2015)	1	1474
hamdani (2015)	1	1475
aryal (2015)	1	1479
puangmalee (2015)	1	1480
fiorentini (2015)	1	1482		1
rahman (2015)	1	1486
ya (2015)	1	1489
hu (2015)	1	1496
marino (2015)	1	1507
jabarudin (2015)	1	1508
hussein (2015)	1	1509
almhafdy (2015)	1	1510
jamaludin (2015)	1	1511
shahzad (2015)	1	1516
ascione (2015)	1	1519
gilani (2015)	1	1521
kang (2015)	1	1522
hsieh (2015)	1	1525
jusoh (2015)	1	1527
ahmed (2015)	1	1528
mainini (2015)	1	1531
arumagi (2015)	1	1533																																														1
janicke (2015)	1	1536
liao (2015)	1	1537
brager (2015)	1	1539																												1
abd elrady (2015)	1	1542
karimpour (2015)	1	1550																			1
feng (2015)	1	1551
rodler (2015)	1	1552
xue (2015)	1	1553
habchi (2015)	1	1554
pei (2015)	1	1555
ravindu (2015)	1	1556
alonso (2015)	1	1557
yao (2015)	1	1558
jacobs (2015)	1	1559
taleghani (2015)	1	1560
toparlar (2015)	1	1561
van hove (2015)	1	1562
van hooff (2015)	1	1563
xiong (2015)	1	1564
li (2015)	1	1565
olivia (2015)	1	1566
zhang (2015)	1	1567
farea (2015)	1	1568
chandel (2015)	1	1569
ku (2015)	1	1570
ma (2015)	1	1571
nguyen (2015)	1	1573
anvari-moghaddam (2015)	1	1574
cuce (2015)	1	1575
mastouri (2015)	1	1577
abbara (2015)	1	1578
hong (2015)	1	1579
zhu (2015)	1	1580
li (2015)	1	1581
elbayoumi (2015)	1	1582
long (2014)	1	1583
yang (2014)	1	1585
buonomano (2014)	1	1586
sarbu (2014)	1	1587
zhang (2014)	1	1588
liao (2014)	1	1589
quang (2014)	1	1590
nematchoua (2014)	1	1592
morales-valdes (2014)	1	1593
lakeridou (2014)	1	1595
yu (2014)	1	1596
wagner (2014)	1	1600
wong (2014)	1	1601
du (2014)	1	1602
derbez (2014)	1	1604
van hooff (2014)	1	1605
saber (2014)	1	1606
guan (2014)	1	1607
watanabe (2014)	1	1608
taleghani (2014)	1	1609
dong (2014)	1	1610
teli (2014)	1	1611																						1
kim (2014)	1	1612
khamporn (2014)	1	1613
d'oca (2014)	1	1614
lin (2014)	1	1615
taib (2014)	1	1617																													1
barbosa (2014)	1	1618
zhang (2014)	1	1619
marzouk (2014)	1	1621
kheradmand (2014)	1	1622
chen (2014)	1	1624
han (2014)	1	1625
karatas (2014)	1	1626
fan (2014)	1	1629								1
d'oca (2014)	1	1630
de giuli (2014)	1	1631
pisello (2014)	1	1633
gunay (2014)	1	1634
araujo-martins (2014)	1	1636
capeluto (2014)	1	1637
hakimi (2014)	1	1639
dumas (2014)	1	1643
ahsanullah (2014)	1	1644
dubovsky (2014)	1	1645
chen (2014)	1	1646
jamaludin (2014)	1	1647
park (2014)	1	1648
keyvanfar (2014)	1	1649
nematchoua (2014)	1	1650
pereira (2014)	1	1652
ibrahim (2014)	1	1653
berger (2014)	1	1655
mangone (2014)	1	1657
gilani (2014)	1	1658
rodrigues (2014)	1	1659
jradi (2014)	1	1660
cheng (2014)	1	1661
imessad (2014)	1	1662
homod (2014)	1	1663
calautit (2014)	1	1667
wang (2014)	1	1668
dai (2014)	1	1669
menadue (2014)	1	1670
kwong (2014)	1	1674
castellani (2014)	1	1675
li (2014)	1	1677
weinlader (2014)	1	1678
koca (2014)	1	1679
hasan (2014)	1	1680
royon (2014)	1	1681
engelmann (2014)	1	1683
sheikhzadeh (2014)	1	1684
cho (2014)	1	1687
schiayon (2014)	1	1688
castell (2014)	1	1690
almeida (2014)	1	1691
rodrigues (2014)	1	1692
yang (2014)	1	1693
bodach (2014)	1	1694
alfano (2014)	1	1695
kong (2014)	1	1696
soutullo (2014)	1	1697
asadi (2014)	1	1698
engvall (2014)	1	1699	1
zhao (2014)	1	1700
jia (2014)	1	1701
singh (2014)	1	1702
berry (2014)	1	1703
georgakis (2014)	1	1704
cicelsky (2014)	1	1706
katafygiotou (2014)	1	1707
oropeza-perez (2014)	1	1708
fadeyi (2014)	1	1709
jiang (2014)	1	1710
hong (2014)	1	1711															1
morshed (2014)	1	1712
jaworski (2014)	1	1713
sourbron (2014)	1	1714
yao (2014)	1	1716
moustafa (2014)	1	1717
loonen (2014)	1	1718
zhang (2014)	1	1719																																					1
yuce (2014)	1	1720
hernandez-perez (2014)	1	1721
touchie (2014)	1	1722
sanchez-ostiz (2014)	1	1723
arteconi (2014)	1	1724
berger (2014)	1	1726
yoon (2014)	1	1727
homod (2014)	1	1729																																		1
irulegi (2014)	1	1732
roshan (2014)	1	1734
rajagopalan (2014)	1	1735
kusiak (2014)	1	1736
zarrella (2014)	1	1737
al-obaidi (2014)	1	1738
revel (2014)	1	1739														1
pasut (2014)	1	1740
hua (2014)	1	1742
lin (2014)	1	1743
d'agostino (2014)	1	1744
chen (2014)	1	1746
halawa (2014)	1	1747
du (2014)	1	1748
kinnane (2014)	1	1750
liu (2014)	1	1751
collotta (2014)	1	1753
peng (2014)	1	1754
buratti (2014)	1	1756
carletti (2014)	1	1757																																													1
rosso (2014)	1	1758
healey (2014)	1	1759
konarska (2014)	1	1762
shinohara (2014)	1	1763
sage-lauck (2014)	1	1764
xue (2014)	1	1765
kasinalis (2014)	1	1766
cao (2014)	1	1767
sailor (2014)	1	1771
mavrogianni (2014)	1	1772
schiavon (2014)	1	1774																													1
tiwary (2014)	1	1776
kalagasidis (2014)	1	1778																												1
huang (2014)	1	1779
lee (2014)	1	1780
shastry (2014)	1	1782
alev (2014)	1	1785
wang (2014)	1	1786
faggianelli (2014)	1	1787
lindberg (2014)	1	1791
nguyen (2014)	1	1793
liang (2014)	1	1795
stazi (2014)	1	1796
revel (2014)	1	1797
o'brien (2014)	1	1798
horikiri (2014)	1	1799
de giuli (2014)	1	1800
xu (2014)	1	1801
hussain (2014)	1	1802
castilla (2014)	1	1809
garnier (2014)	1	1811
wang (2014)	1	1816
vicente (2014)	1	1817
yang (2014)	1	1818																																1
lechowska (2014)	1	1819
ala-juusela (2014)	1	1820
kalvelage (2014)	1	1821
ashtiani (2014)	1	1823
zhuang (2014)	1	1824																																															1
giancola (2014)	1	1827																																					1
moon (2014)	1	1828
vesely (2014)	1	1830
shaikh (2014)	1	1831
he (2014)	1	1832
liu (2014)	1	1834																															1
wu (2014)	1	1835
mishra (2014)	1	1836
dentz (2014)	1	1838
devine-wright (2014)	1	1840
geva (2014)	1	1841
patlakas (2014)	1	1842																											1
bustamante (2014)	1	1846
yahia (2014)	1	1849
maiti (2014)	1	1850																														1
saneinejad (2014)	1	1851
taleghani (2014)	1	1852
soebarto (2014)	1	1853
carlucci (2014)	1	1854
yun (2014)	1	1855
adunola (2014)	1	1856
li (2014)	1	1857
buratti (2014)	1	1859
dhaka (2014)	1	1861
gockel (2014)	1	1862
zhou (2014)	1	1863
lee (2014)	1	1865
cunha (2014)	1	1866
georges (2014)	1	1867
du (2014)	1	1868
wang (2014)	1	1869
jamaludin (2014)	1	1871
luo (2014)	1	1872
dias (2014)	1	1873
indraganti (2014)	1	1874
meyer (2014)	1	1875
park (2014)	1	1876
yasa (2014)	1	1879
din (2014)	1	1881
freewan (2014)	1	1882
alavez-ramirez (2014)	1	1883
mohamed (2014)	1	1885
fumo (2014)	1	1890
machairas (2014)	1	1891
du (2014)	1	1892
mangone (2014)	1	1893
cao (2014)	1	1894
gosling (2014)	1	1897																						1
petersen (2014)	1	1898
xu (2014)	1	1899
yau (2014)	1	1900
orosa (2014)	1	1901
saikia (2014)	1	1902
taleghani (2014)	1	1903
yang (2014)	1	1905
bekkouche (2014)	1	1906
yang (2014)	1	1908
koo (2014)	1	1909
lee (2014)	1	1913
boukhris (2014)	1	1916
wei (2014)	1	1917
wang (2014)	1	1918
evola (2014)	1	1921
pisello (2014)	1	1923													1
parameshwaran (2014)	1	1924																																															1
mandy (2014)	1	1926
lee (2014)	1	1927
kang (2014)	1	1928
wang (2014)	1	1929
oropeza-perez (2014)	1	1930
nematchoua (2014)	1	1931
cappelletti (2014)	1	1932
liang (2014)	1	1933
marvuglia (2014)	1	1934
zhao (2014)	1	1935
haghighi (2014)	1	1937
zhu (2014)	1	1938
martinez-garrido (2014)	1	1942																											1
sharma (2014)	1	1943
tsiros (2014)	1	1944
nguyen (2014)	1	1945
biyik (2014)	1	1947
aduda (2014)	1	1950
yi (2014)	1	1955
chen (2014)	1	1961
jalalkamali (2014)	1	1962
keshtkar (2014)	1	1966
kamarulzaman (2014)	1	1978
ghaddar (2014)	1	1980
barata (2014)	1	1981
kiflemariam (2014)	1	1982
aduda (2014)	1	1990
peng (2014)	1	1992
evola (2014)	1	1993
kokogiannakis (2014)	1	1994
bellia (2014)	1	1997
madessa (2014)	1	1998
yun (2014)	1	2000
zhu (2014)	1	2007
rifa (2014)	1	2014																									1
full (2014)	1	2016
hamburg (2014)	1	2019
ostry (2014)	1	2020
chen (2014)	1	2025
desogus (2014)	1	2028
kalmar (2014)	1	2031
khandelwal (2014)	1	2033
song (2014)	1	2038																												1
chavez (2014)	1	2039									1							1
morau (2014)	1	2041
liu (2014)	1	2043
kwong (2014)	1	2048
wang (2014)	1	2050
sarbu (2014)	1	2053
boukhris (2014)	1	2055
praseeda (2014)	1	2077
balaji (2014)	1	2079
shaikh (2014)	1	2080
rattanongphisat (2014)	1	2081
nutprasert (2014)	1	2082
pisello (2014)	1	2084
atzeri (2014)	1	2085
el asmar (2014)	1	2088																																										1					1
wang (2014)	1	2091
hsieh (2014)	1	2095
kim (2014)	1	2107
miller (2014)	1	2108
song (2014)	1	2110
wang (2014)	1	2113
perini (2014)	1	2115
barata (2014)	1	2118
singh (2014)	1	2119
chiu (2014)	1	2122
enggsa (2014)	1	2127	1
dovjak (2014)	1	2136
li (2014)	1	2140
huang (2014)	1	2144
sun (2014)	1	2145
damiens (2014)	1	2146
wang (2014)	1	2147
yi (2014)	1	2149
luo (2014)	1	2150
wang (2014)	1	2151
su (2014)	1	2152
puteh (2014)	1	2155
kamali (2014)	1	2157																																													1
sa (2014)	1	2162
kaushik (2014)	1	2163
vadodaria (2014)	1	2165
vakiloroaya (2014)	1	2167
fan (2014)	1	2170
ascione (2014)	1	2171
martins (2014)	1	2176
kwong (2014)	1	2177
rossi (2014)	1	2178
nguyen (2014)	1	2179
adolph (2014)	1	2180
rupp (2014)	1	2181
yang (2014)	1	2182
tyagi (2014)	1	2184
yin (2014)	1	2185
yao (2014)	1	2186
holopainen (2014)	1	2187
roetzel (2014)	1	2188
rohdin (2014)	1	2189
mishra (2014)	1	2190
hu (2014)	1	2191
wang (2014)	1	2192
yau (2014)	1	2193
becker (2014)	1	2194
megri (2014)	1	2204
mohamed rawi (2014)	1	2212
bazylev (2014)	1	2213
lauro (2014)	1	2216
bouhssine (2014)	1	2223
khabthani (2014)	1	2227
conry (2014)	1	2228
guarino (2014)	1	2229								1																															1
wang (2014)	1	2241
long (2014)	1	2242							1
han (2014)	1	2243
ghadi (2014)	1	2245
patidar (2014)	1	2254
ekici (2013)	1	2255
goldberg (2013)	1	2256
asdrubali (2013)	1	2257
pacheco (2013)	1	2258
brun (2013)	1	2259																																						1
wang (2013)	1	2260
peretti (2013)	1	2262
enteria (2013)	1	2263
brand (2013)	1	2264
taleghani (2013)	1	2265
aldawi (2013)	1	2266
karabay (2013)	1	2267
romeo (2013)	1	2268
kolokotroni (2013)	1	2269
gunay (2013)	1	2271
hajdukiewicz (2013)	1	2273
mirzaei (2013)	1	2274		1
mcleod (2013)	1	2275
heinzerling (2013)	1	2276
kim (2013)	1	2277
salvalai (2013)	1	2278
giddings (2013)	1	2279
de dear (2013)	1	2281
melikov (2013)	1	2284
menadue (2013)	1	2285
reyes (2013)	1	2287
zhao (2013)	1	2288
eldeeb (2013)	1	2289																																							1
lucas (2013)	1	2290
bhaskoro (2013)	1	2293
bjerg (2013)	1	2294
kershaw (2013)	1	2295
hopfe (2013)	1	2296
yu (2013)	1	2298
lai (2013)	1	2299
langevin (2013)	1	2300
li (2013)	1	2302
taleghani (2013)	1	2308
kamalisarvestani (2013)	1	2309
baniyounes (2013)	1	2310
meng (2013)	1	2311
silva (2013)	1	2312
azizpour (2013)	1	2313
barbhuiya (2013)	1	2314
zhang (2013)	1	2315
cui (2013)	1	2316
fabbri (2013)	1	2318
karjalainen (2013)	1	2319
ezzeldin (2013)	1	2320
rodriguez-ubinas (2013)	1	2321
kang (2013)	1	2323
hsieh (2013)	1	2324
loupa (2013)	1	2325
gago (2013)	1	2327
alfano (2013)	1	2329
huang (2013)	1	2330
liu (2013)	1	2331
leenknegt (2013)	1	2336
ge (2013)	1	2338
wang (2013)	1	2339
eddhahak-ouni (2013)	1	2340
booth (2013)	1	2341
kim (2013)	1	2342
clarke (2013)	1	2343																																						1
aldawi (2013)	1	2345
budaiwi (2013)	1	2346
sui (2013)	1	2348
jing (2013)	1	2351
hussain (2013)	1	2352
chen (2013)	1	2353	1
dhaka (2013)	1	2354
samuel (2013)	1	2355
royon (2013)	1	2356
bravo (2013)	1	2357
newsham (2013)	1	2358
may-ostendorp (2013)	1	2359
moon (2013)	1	2361
beizaee (2013)	1	2363
indraganti (2013)	1	2364
yang (2013)	1	2365
shahrestani (2013)	1	2366
borge-diez (2013)	1	2367
mirsadeghi (2013)	1	2368
saadatian (2013)	1	2369
rodrigues (2013)	1	2370
andreou (2013)	1	2372
barreneche (2013)	1	2373
le dreau (2013)	1	2374
cao (2013)	1	2376
makhoul (2013)	1	2377
hesaraki (2013)	1	2379
mishra (2013)	1	2380
tan (2013)	1	2381
winzen (2013)	1	2382
zhang (2013)	1	2383
charalampopoulos (2013)	1	2384
goyal (2013)	1	2386
teli (2013)	1	2387
han (2013)	1	2389
petrova (2013)	1	2391
bustamante (2013)	1	2393
molina (2013)	1	2394
anderson (2013)	1	2396
ge (2013)	1	2397
kobayashi (2013)	1	2398
humphreys (2013)	1	2399
zhang (2013)	1	2400
zalejska-jonsson (2013)	1	2401
ascione (2013)	1	2402
karlsson (2013)	1	2403
homod (2013)	1	2405
sarbu (2013)	1	2406
goia (2013)	1	2407
zwanzig (2013)	1	2408
schweiker (2013)	1	2415
schoetter (2013)	1	2417
mavrogianni (2013)	1	2419
yau (2013)	1	2420
park (2013)	1	2421
rogers (2013)	1	2422
djamila (2013)	1	2423
soares (2013)	1	2424
elsawaf (2013)	1	2425
georges (2013)	1	2426
chua (2013)	1	2427
buratti (2013)	1	2428
wang (2013)	1	2429
hacene (2013)	1	2431
zavala (2013)	1	2432
winter (2013)	1	2436
valancius (2013)	1	2437
rajagopalan (2013)	1	2439														1
yahia (2013)	1	2441
arteconi (2013)	1	2442
myhren (2013)	1	2443
huang (2013)	1	2445
indraganti (2013)	1	2446
teodosiu (2013)	1	2447
ascione (2013)	1	2448
de souza (2013)	1	2451
budaiwi (2013)	1	2452
tanabe (2013)	1	2455
goins (2013)	1	2456
lichtenbelt (2013)	1	2457
rijal (2013)	1	2458
seo (2013)	1	2460
anisur (2013)	1	2461
yau (2013)	1	2462
peng (2013)	1	2463
santamouris (2013)	1	2465
oxizidis (2013)	1	2466
de meester (2013)	1	2468
alvarez (2013)	1	2469
xu (2013)	1	2470
kim (2013)	1	2472
o'brien (2013)	1	2473
taleb (2013)	1	2476
nadia (2013)	1	2484
nowak (2013)	1	2485
langner (2013)	1	2487
zhang (2013)	1	2491
tuan (2013)	1	2501
kriksciuniene (2013)	1	2506
al-awainati (2013)	1	2508																												1
carlucci (2013)	1	2515
dehkordi (2013)	1	2520
pitt (2013)	1	2522
alvarez (2013)	1	2537
koehler (2013)	1	2538
castilla (2013)	1	2565
hakimi (2013)	1	2572
calautit (2013)	1	2574
chen (2013)	1	2575
norvell (2013)	1	2580
nghiem (2013)	1	2591
sonetti (2013)	1	2595
costanzo (2013)	1	2606
li (2013)	1	2607
ndetto (2013)	1	2610
motuziene (2013)	1	2613
ostry (2013)	1	2614
cunha (2013)	1	2619
chiang (2013)	1	2622
feng (2013)	1	2625
xu (2013)	1	2626
lee (2013)	1	2627
abu eusuf (2013)	1	2629
chuah (2013)	1	2631
kamarudin (2013)	1	2633
bekkouche (2013)	1	2638
ismail (2013)	1	2639
li (2013)	1	2646
schellen (2013)	1	2648
de carvalho (2013)	1	2649
leung (2013)	1	2650
castilla (2013)	1	2651
borge-diez (2013)	1	2652
de giuli (2013)	1	2653
schiavon (2013)	1	2654
yang (2013)	1	2655
buratti (2013)	1	2656
evola (2013)	1	2657
kumar (2013)	1	2658
simone (2013)	1	2659
wu (2013)	1	2662
ding (2013)	1	2663
han (2013)	1	2664
schulze (2013)	1	2665
badran (2013)	1	2670
erickson (2013)	1	2677
zhu (2013)	1	2682
goyal (2013)	1	2684
drgona (2013)	1	2685
paramita (2013)	1	2697
dovjak (2013)	1	2703
kisilewicz (2013)	1	2704																																														1
voss (2013)	1	2708
allegrini (2013)	1	2709
nowak (2013)	1	2713
hamdani (2013)	1	2719																																		1	1
cherier (2013)	1	2720
dumas (2013)	1	2727
charalampopoulos (2013)	1	2731
patidar (2013)	1	2742
baird (2013)	1	2743				1
zeiler (2013)	1	2745
nikolaou (2012)	1	2749
alavez-ramirez (2012)	1	2753
synnefa (2012)	1	2756
doya (2012)	1	2757
zinzi (2012)	1	2758
krajcik (2012)	1	2759
ferreira (2012)	1	2762
ampatzi (2012)	1	2763
nisiforou (2012)	1	2764
kalmar (2012)	1	2765
spitz (2012)	1	2766
bahadori (2012)	1	2767
esfeh (2012)	1	2768
yassine (2012)	1	2769
shikder (2012)	1	2770
adebamowo (2012)	1	2771
ozbalta (2012)	1	2772
gao (2012)	1	2774
zalejska-jonsson (2012)	1	2775
chen (2012)	1	2776
correa (2012)	1	2778
sherif (2012)	1	2779
gouveia (2012)	1	2780
yang (2012)	1	2783
stazi (2012)	1	2784
frontini (2012)	1	2785
griego (2012)	1	2786
cho (2012)	1	2787
ferreira (2012)	1	2788
venko (2012)	1	2789
jiang (2012)	1	2790
priya (2012)	1	2791
du (2012)	1	2792
wang (2012)	1	2793
wu (2012)	1	2794
shashua-bar (2012)	1	2795
kim (2012)	1	2796
jin (2012)	1	2797
schellen (2012)	1	2798
roetzel (2012)	1	2799
pourshaghaghy (2012)	1	2800
hacene (2012)	1	2805
moradias (2012)	1	2806
teli (2012)	1	2807
carlucci (2012)	1	2808
rudge (2012)	1	2809
gao (2012)	1	2810
deuble (2012)	1	2811
miller (2012)	1	2812
parys (2012)	1	2813
adamu (2012)	1	2814
nguyen (2012)	1	2815
ricciardi (2012)	1	2816
de giuli (2012)	1	2817
asadi (2012)	1	2818
schellen (2012)	1	2820
short (2012)	1	2822
li (2012)	1	2823
mandalaki (2012)	1	2824
stazi (2012)	1	2825
hu (2012)	1	2827
cigler (2012)	1	2828
de wit (2012)	1	2829
ascione (2012)	1	2830
kim (2012)	1	2832
ge (2012)	1	2834
de wilde (2012)	1	2836
lomas (2012)	1	2837
hanby (2012)	1	2838
sekret (2012)	1	2840
halawa (2012)	1	2841
foda (2012)	1	2842
maurer (2012)	1	2843
gladyszewska-fiedoruk (2012)	1	2844
tyagi (2012)	1	2845
keirstead (2012)	1	2847
lopes (2012)	1	2848
zhang (2012)	1	2849
barreneche (2012)	1	2851
stavrakakis (2012)	1	2852
bennett (2012)	1	2853
tye-gingras (2012)	1	2857
deuble (2012)	1	2858
priya (2012)	1	2861
zinzi (2012)	1	2862
da graca (2012)	1	2863
dovjak (2012)	1	2864
barrios (2012)	1	2866
hussain (2012)	1	2867
shao (2012)	1	2868
geetha (2012)	1	2870
alfano (2012)	1	2872
ncube (2012)	1	2873
ramponi (2012)	1	2874
santamouris (2012)	1	2875
jeong (2012)	1	2876
jaffal (2012)	1	2877
santamouris (2012)	1	2879
ouazia (2012)	1	2880
xie (2012)	1	2881
attia (2012)	1	2882
sa (2012)	1	2883
marc (2012)	1	2884
osterman (2012)	1	2885
priya (2012)	1	2886
delfani (2012)	1	2887
sakka (2012)	1	2888
costa (2012)	1	2890
silva (2012)	1	2891
homod (2012)	1	2892
li (2012)	1	2893
bermejo (2012)	1	2894
mlecnik (2012)	1	2895
qi (2012)	1	2896
filippin (2012)	1	2897
li (2012)	1	2898
brunsgaard (2012)	1	2899
lakeridou (2012)	1	2902
liang (2012)	1	2903
kingma (2012)	1	2904
barclay (2012)	1	2905
wang (2012)	1	2906
xi (2012)	1	2907
van hooff (2012)	1	2908
wu (2012)	1	2909
ramponi (2012)	1	2910
saneinejad (2012)	1	2911
charvat (2012)	1	2912
berkovic (2012)	1	2913
oliver (2012)	1	2914
kendrick (2012)	1	2916
al-masri (2012)	1	2917
zhang (2012)	1	2918
thiers (2012)	1	2920
schweiker (2012)	1	2921
hazyuk (2012)	1	2922
castillo (2012)	1	2926
yin (2012)	1	2927
van esch (2012)	1	2928														1
stazi (2012)	1	2929
nguyen (2012)	1	2930
wang (2012)	1	2931
eisenhower (2012)	1	2932
kolokotroni (2012)	1	2933
liu (2012)	1	2934
jin (2012)	1	2936
ma (2012)	1	2937
sicurella (2012)	1	2938
pino (2012)	1	2939
kavgic (2012)	1	2940
bansal (2012)	1	2941
zhou (2012)	1	2944
hughes (2012)	1	2945
orosa (2012)	1	2947
karjalainen (2012)	1	2949
yu (2012)	1	2950																			1
prajongsan (2012)	1	2952
zhang (2012)	1	2953
yuan (2012)	1	2954
conceicao (2012)	1	2955
kosmopoulos (2012)	1	2958
choi (2012)	1	2961
fan (2012)	1	2963
xin (2012)	1	2964
miller (2012)	1	2965
pandey (2012)	1	2967
liu (2012)	1	2968
lee (2012)	1	2969
ferrari (2012)	1	2970
hornod (2012)	1	2971
lee (2012)	1	2972
ouedraogo (2012)	1	2973
huang (2012)	1	2974
hong (2012)	1	2975
hodo-abalo (2012)	1	2976
orosa (2012)	1	2977
langevin (2012)	1	2981
smith (2012)	1	2985
yu (2012)	1	2987
lee (2012)	1	2988
yun (2012)	1	2989
lim (2012)	1	2990
luck (2012)	1	2991
abdullah (2012)	1	2993
raftery (2012)	1	2994
moon (2012)	1	2995
al-sallal (2012)	1	2996
cigler (2012)	1	2999
campbell (2012)	1	3010
ouahrani (2012)	1	3013
siew-chong (2012)	1	3017
rocha (2012)	1	3018
alpuche (2012)	1	3024
silveira (2012)	1	3033
halim (2012)	1	3036
ismail (2012)	1	3060
mokhtar (2012)	1	3065
lien (2012)	1	3067
ahmed (2012)	1	3068
puteh (2012)	1	3071
taib (2012)	1	3072
stecher (2012)	1	3073
yan (2012)	1	3082
wang (2012)	1	3092
hong (2012)	1	3095
gasparella (2012)	1	3103
chan (2012)	1	3104
rafidiarison (2012)	1	3106
bojic (2012)	1	3109
goyal (2012)	1	3112
xu (2012)	1	3115
fu (2012)	1	3122
gangolells (2012)	1	3124
iyer (2012)	1	3127
ibraheem (2012)	1	3128
vazquez (2012)	1	3134
cheng (2012)	1	3135
ferreira (2012)	1	3136
yan (2012)	1	3139
keonil (2012)	1	3147
ibrahim (2012)	1	3148
guo (2012)	1	3151
li (2012)	1	3152
wang (2012)	1	3156
fabrizio (2012)	1	3157
lenoir (2012)	1	3158
healey (2012)	1	3159
anderson (2012)	1	3160
qin (2012)	1	3161
yang (2012)	1	3164
zhang (2012)	1	3171
hamdani (2012)	1	3172
huang (2012)	1	3174
moon (2012)	1	3177
kazemzadeh (2012)	1	3181
rajapaksha (2012)	1	3187
ng (2012)	1	3188
nitatwichit (2012)	1	3192
pan (2012)	1	3195
arce (2012)	1	3196
lee (2012)	1	3197
tzivanidis (2012)	1	3198
jelle (2012)	1	3200
stanca (2012)	1	3203
poderyte (2012)	1	3206
bermejo (2012)	1	3207
macris (2012)	1	3211
pacurar (2012)	1	3218
ouazia (2012)	1	3220
stavrakakis (2012)	1	3224
ng (2012)	1	3226
della crociata (2012)	1	3227
orosa (2012)	1	3228
ren (2011)	1	3229
tzivanidis (2011)	1	3230
kwong (2011)	1	3231
fasiuddin (2011)	1	3232
kolokotsa (2011)	1	3233
santamouris (2011)	1	3234
stoakes (2011)	1	3235
li (2011)	1	3237
paris (2011)	1	3238
petersen (2011)	1	3239
perez-lombard (2011)	1	3240
tuan (2011)	1	3241
ji (2011)	1	3242
peffer (2011)	1	3243
ouldboukhitine (2011)	1	3244
lai (2011)	1	3246
lindberg (2011)	1	3248
allen (2011)	1	3249
kolarik (2011)	1	3253
ansuini (2011)	1	3254
david (2011)	1	3255
wang (2011)	1	3256
kwon (2011)	1	3257
chen (2011)	1	3258
zhai (2011)	1	3259
holst (2011)	1	3260
lopes (2011)	1	3261
ploennigs (2011)	1	3264
kusiak (2011)	1	3265
issa (2011)	1	3266
kwong (2011)	1	3267
al-tamimi (2011)	1	3268
basaran (2011)	1	3269
lee (2011)	1	3270
alexandre (2011)	1	3271
lindberg (2011)	1	3272
inard (2011)	1	3274
castilla (2011)	1	3275
hopfe (2011)	1	3276
fisk (2011)	1	3279
moon (2011)	1	3281
jaber (2011)	1	3282
sekhar (2011)	1	3283
nguyen (2011)	1	3284
haldi (2011)	1	3285
kalmar (2011)	1	3286
kalmar (2011)	1	3287
singh (2011)	1	3290
hamdy (2011)	1	3291
fong (2011)	1	3292
emmerich (2011)	1	3293
chafi (2011)	1	3294
orosa (2011)	1	3295
bekkouche (2011)	1	3296
goethals (2011)	1	3297
orehounig (2011)	1	3298
weinlaeder (2011)	1	3299
labaki (2011)	1	3300
sfakianaki (2011)	1	3301
van hooff (2011)	1	3303
al-sallal (2011)	1	3304
lee (2011)	1	3305
borderon (2011)	1	3307
stephan (2011)	1	3310
tzivanidis (2011)	1	3311
ai (2011)	1	3312
jaber (2011)	1	3313			1
koo (2011)	1	3314
boait (2011)	1	3315
kim (2011)	1	3316
chen (2011)	1	3317
liu (2011)	1	3319																									1
ascione (2011)	1	3320
anastaselos (2011)	1	3321
conlon (2011)	1	3324																								1
jenkins (2011)	1	3325
caciolo (2011)	1	3326
singh (2011)	1	3329								1
ho (2011)	1	3330
david (2011)	1	3331		1
kershaw (2011)	1	3332
candanedo (2011)	1	3333
corgnati (2011)	1	3336
almesri (2011)	1	3339
liu (2011)	1	3343
morosan (2011)	1	3344							1
jiang (2011)	1	3345
hoes (2011)	1	3346
yun (2011)	1	3347
cao (2011)	1	3353
zeng (2011)	1	3354
eames (2011)	1	3356
enteria (2011)	1	3358
verheyen (2011)	1	3359
kuznik (2011)	1	3360
ekici (2011)	1	3361
sadafi (2011)	1	3365
llovera (2011)	1	3366
chantrelle (2011)	1	3367
hwang (2011)	1	3369
saelens (2011)	1	3370
frontczak (2011)	1	3371
chow (2011)	1	3373
indraganti (2011)	1	3374
saidur (2011)	1	3375
hitchings (2011)	1	3378
petrone (2011)	1	3380
zhou (2011)	1	3382
pegas (2011)	1	3383
kuesters (2011)	1	3384
boonyayothin (2011)	1	3385
olesen (2011)	1	3386
kruger (2011)	1	3387
oikonomou (2011)	1	3388
kruger (2011)	1	3389
diaz (2011)	1	3390
kruger (2011)	1	3391
he (2011)	1	3392
kalz (2011)	1	3395
orosa (2011)	1	3396
rajasekar (2011)	1	3397
li (2011)	1	3399
wang (2011)	1	3401
yun (2011)	1	3402
yang (2011)	1	3403
sourbron (2011)	1	3404
smith (2011)	1	3405
khandelwal (2011)	1	3406
dili (2011)	1	3408
jung (2011)	1	3409
gaitani (2011)	1	3410																																1
fahmy (2011)	1	3411
marc (2011)	1	3412
stavrakakis (2011)	1	3413
pantavou (2011)	1	3414
chafi (2011)	1	3415
dahlan (2011)	1	3416
zhang (2011)	1	3417
moon (2011)	1	3418
dascalaki (2011)	1	3419																													1
lopes (2011)	1	3420
pino (2011)	1	3421
liang (2011)	1	3422
zukowski (2011)	1	3425
cui (2011)	1	3428
yang (2011)	1	3430
yang (2011)	1	3431
cai (2011)	1	3438
yang (2011)	1	3444
yang (2011)	1	3445
jassar (2011)	1	3446
georgiev (2011)	1	3450																			1
arslanoglu (2011)	1	3451
paris (2011)	1	3452
sunakorn (2011)	1	3453
moghaddam (2011)	1	3454
maahsen-milan (2011)	1	3455
siew (2011)	1	3457
vakiloroaya (2011)	1	3458
molina (2011)	1	3459
khaleghi (2011)	1	3461
chandan (2011)	1	3462
lenoir (2011)	1	3464
song (2011)	1	3471
de dear (2011)	1	3477
borgeson (2011)	1	3478
zhang (2011)	1	3479
candido (2011)	1	3480
moezzi (2011)	1	3481
nicol (2011)	1	3482
beghi (2011)	1	3490
chinnakani (2011)	1	3499
liu (2011)	1	3506
sikula (2011)	1	3509
yang (2011)	1	3515
ouazia (2011)	1	3518
candanedo (2011)	1	3522
hamdy (2011)	1	3526
bluyssen (2011)	1	3527
strengers (2011)	1	3528
chinese (2011)	1	3531
simone (2011)	1	3532
kuhn (2011)	1	3533
dounis (2011)	1	3534
cao (2011)	1	3535																																														1
di perna (2011)	1	3536
waqas (2011)	1	3539
o'brien (2011)	1	3541
patidar (2011)	1	3542
roetzel (2011)	1	3543						1
haldi (2011)	1	3544
parys (2011)	1	3545
dong (2011)	1	3546
kinab (2010)	1	3548																																		1
chung (2010)	1	3549
wang (2010)	1	3550																		1	1				1	1
kim (2010)	1	3551
rijal (2010)	1	3553
conceicao (2010)	1	3557
conceicao (2010)	1	3558
djongyang (2010)	1	3560
kershaw (2010)	1	3562
calvino (2010)	1	3563
al-ajmi (2010)	1	3564
haldi (2010)	1	3565
bessoudo (2010)	1	3566
tzempelikos (2010)	1	3567
zhang (2010)	1	3568
deb (2010)	1	3569
wong (2010)	1	3570
dili (2010)	1	3571
rahman (2010)	1	3582
mui (2010)	1	3583
chow (2010)	1	3584
dili (2010)	1	3585
sookchaiya (2010)	1	3586
rizk (2010)	1	3587						1
paris (2010)	1	3589
delfani (2010)	1	3590
ralegaonkar (2010)	1	3591
maerefat (2010)	1	3592
ralegaonkar (2010)	1	3593
shahidan (2010)	1	3595
fong (2010)	1	3596
kang (2010)	1	3597
conceicao (2010)	1	3598
okeil (2010)	1	3599
morosan (2010)	1	3600
wan (2010)	1	3601
ogonowski (2010)	1	3602
reiter (2010)	1	3603
liao (2010)	1	3604
orosa (2010)	1	3606
maerefat (2010)	1	3607
yin (2010)	1	3608
drake (2010)	1	3611									1																								1
cheng (2010)	1	3612
hwang (2010)	1	3613									1						1
badescu (2010)	1	3614
schellen (2010)	1	3619
li (2010)	1	3620
breesch (2010)	1	3621
mirzaei (2010)	1	3622
cho (2010)	1	3623																				1
moon (2010)	1	3624																																							1
kuznik (2010)	1	3625
indraganti (2010)	1	3626																																									1
li (2010)	1	3627
aynur (2010)	1	3628																	1																		1
djongyang (2010)	1	3630
peacock (2010)	1	3631
tse (2010)	1	3633
[truncated: 1,574 more rows]
[truncated: 3,525 more columns]

## Sheet: Sheet2
theme
1	thermal comfort
2	building control
3	thermal comfort AND building control
