# Supplementary material for: Data on the interaction between thermal comfort and building control research
Source: Data Brief. 2018 Feb 2;17:529–32. doi: 10.1016/j.dib.2018.01.033 (PMC5988284; doi:10.1016/j.dib.2018.01.033)
Supplement: Supplementary file 5 — Supplementary material [file mmc5.zip]

Archive with 69 entries (48 files):
- DDLR_instruction/
- DDLR_instruction/.DS_Store
- __MACOSX/
- __MACOSX/DDLR_instruction/
- __MACOSX/DDLR_instruction/._.DS_Store
- DDLR_instruction/3_Citation_analysis/
- DDLR_instruction/3_Citation_analysis/citation_matrix_1970_2016.xlsx
- __MACOSX/DDLR_instruction/3_Citation_analysis/
- __MACOSX/DDLR_instruction/3_Citation_analysis/._citation_matrix_1970_2016.xlsx
- __MACOSX/DDLR_instruction/._3_Citation_analysis
- DDLR_instruction/0_Instruction.txt
- __MACOSX/DDLR_instruction/._0_Instruction.txt
- DDLR_instruction/1_literature_data/
- DDLR_instruction/1_literature_data/Publication_2011_2016/
- DDLR_instruction/1_literature_data/Publication_2011_2016/savedrecs3.txt
- __MACOSX/DDLR_instruction/1_literature_data/
- __MACOSX/DDLR_instruction/1_literature_data/Publication_2011_2016/
- __MACOSX/DDLR_instruction/1_literature_data/Publication_2011_2016/._savedrecs3.txt
- DDLR_instruction/1_literature_data/Publication_2011_2016/savedrecs2.txt
- __MACOSX/DDLR_instruction/1_literature_data/Publication_2011_2016/._savedrecs2.txt
- DDLR_instruction/1_literature_data/Publication_2011_2016/savedrecs1.txt
- __MACOSX/DDLR_instruction/1_literature_data/Publication_2011_2016/._savedrecs1.txt
- DDLR_instruction/1_literature_data/Publication_2011_2016/savedrecs5.txt
- __MACOSX/DDLR_instruction/1_literature_data/Publication_2011_2016/._savedrecs5.txt
- DDLR_instruction/1_literature_data/Publication_2011_2016/savedrecs4.txt
- __MACOSX/DDLR_instruction/1_literature_data/Publication_2011_2016/._savedrecs4.txt
- DDLR_instruction/1_literature_data/Publication_2011_2016/savedrecs6.txt
- __MACOSX/DDLR_instruction/1_literature_data/Publication_2011_2016/._savedrecs6.txt
- DDLR_instruction/1_literature_data/Publication_2011_2016/savedrecs7.txt
- __MACOSX/DDLR_instruction/1_literature_data/Publication_2011_2016/._savedrecs7.txt
- DDLR_instruction/1_literature_data/Publication_2011_2016/savedrecs8.txt
- __MACOSX/DDLR_instruction/1_literature_data/Publication_2011_2016/._savedrecs8.txt
- __MACOSX/DDLR_instruction/1_literature_data/._Publication_2011_2016
- DDLR_instruction/1_literature_data/Publications_1970_2010/
- DDLR_instruction/1_literature_data/Publications_1970_2010/savedrecs3.txt
- __MACOSX/DDLR_instruction/1_literature_data/Publications_1970_2010/
- __MACOSX/DDLR_instruction/1_literature_data/Publications_1970_2010/._savedrecs3.txt
- DDLR_instruction/1_literature_data/Publications_1970_2010/savedrecs2.txt
- __MACOSX/DDLR_instruction/1_literature_data/Publications_1970_2010/._savedrecs2.txt
- DDLR_instruction/1_literature_data/Publications_1970_2010/savedrecs1.txt
- __MACOSX/DDLR_instruction/1_literature_data/Publications_1970_2010/._savedrecs1.txt
- DDLR_instruction/1_literature_data/Publications_1970_2010/savedrecs4.txt
- __MACOSX/DDLR_instruction/1_literature_data/Publications_1970_2010/._savedrecs4.txt
- __MACOSX/DDLR_instruction/1_literature_data/._Publications_1970_2010
- __MACOSX/DDLR_instruction/._1_literature_data
- DDLR_instruction/2_Keyword_analysis/
- DDLR_instruction/2_Keyword_analysis/Keyword_list_1970_2010/
- DDLR_instruction/2_Keyword_analysis/Keyword_list_1970_2010/keyword_1900_2010.xlsx
- __MACOSX/DDLR_instruction/2_Keyword_analysis/
- __MACOSX/DDLR_instruction/2_Keyword_analysis/Keyword_list_1970_2010/
- __MACOSX/DDLR_instruction/2_Keyword_analysis/Keyword_list_1970_2010/._keyword_1900_2010.xlsx
- __MACOSX/DDLR_instruction/2_Keyword_analysis/._Keyword_list_1970_2010
- DDLR_instruction/2_Keyword_analysis/Thesaurus_2011_2016/
- DDLR_instruction/2_Keyword_analysis/Thesaurus_2011_2016/thsaurus_2011_2016.txt
- __MACOSX/DDLR_instruction/2_Keyword_analysis/Thesaurus_2011_2016/
- __MACOSX/DDLR_instruction/2_Keyword_analysis/Thesaurus_2011_2016/._thsaurus_2011_2016.txt
- __MACOSX/DDLR_instruction/2_Keyword_analysis/._Thesaurus_2011_2016
- DDLR_instruction/2_Keyword_analysis/Keyword_list_2011_2016/
- DDLR_instruction/2_Keyword_analysis/Keyword_list_2011_2016/keyword_2011_2016.xlsx
- __MACOSX/DDLR_instruction/2_Keyword_analysis/Keyword_list_2011_2016/
- __MACOSX/DDLR_instruction/2_Keyword_analysis/Keyword_list_2011_2016/._keyword_2011_2016.xlsx
- __MACOSX/DDLR_instruction/2_Keyword_analysis/._Keyword_list_2011_2016
- DDLR_instruction/2_Keyword_analysis/Thesaurus_1970_2010/
- DDLR_instruction/2_Keyword_analysis/Thesaurus_1970_2010/thsaurus_1900_2010.txt
- __MACOSX/DDLR_instruction/2_Keyword_analysis/Thesaurus_1970_2010/
- __MACOSX/DDLR_instruction/2_Keyword_analysis/Thesaurus_1970_2010/._thsaurus_1900_2010.txt
- __MACOSX/DDLR_instruction/2_Keyword_analysis/._Thesaurus_1970_2010
- __MACOSX/DDLR_instruction/._2_Keyword_analysis
- __MACOSX/._DDLR_instruction
