# Supplementary material for: Data on the interaction between thermal comfort and building control research
Source: Data Brief. 2018 Feb 2;17:529–32. doi: 10.1016/j.dib.2018.01.033 (PMC5988284; doi:10.1016/j.dib.2018.01.033)
Supplement: Supplementary file 5 — Supplementary material [file mmc5.zip › DDLR_instruction/0_Instruction.txt]

This instruction guides you a data-driven literature survey method. This instruction is tailored for thermal comfort and building control research publications. You can find the relevant example files for each step. The detailed procedure of this method is as follow:

1) Download literature data
1-1. Search your interest publications through Web of Science database (https://webofknowledge.com/)
1-2. Download your publications for both full record and cited references in tab-delimited file format

2) Analyzing with VOSviewer (keyword analysis)
2-1. Download the software in this link (http://www.vosviewer.com/download)
2-2. Import your publication files in Ôcreate a map based on text dataÕ
2-3. Extract terms from Ôtitle and abstract fieldÕ
2-4. Choose Ôfull countingÕ method
2-5. Apply thesaurus file
2-6. Select minimum number of occurrences (30)
2-7. Choose the maximum number of terms
2-8. Generate a scientific landscape

3) Analyzing with VOSviewer (citation analysis)
3-1. Download the software in this link (http://www.vosviewer.com/download)
3-2. Import your publication files in Ôcreate a map based on bibliographic dataÕ
3-3. Choose citation analysis for documents
3-4. Select minimum number of citations (0)
3-5. Choose the maximum number of documents
3-6. Generate a citation network

Note that, you can also find the detail software instruction in this link (http://www.vosviewer.com). We conducted additional data processing step for visualization. Please contact us if you have additional queries.

Generated by June Young Park (juneyoungpark@utexas.edu)
