# Supplementary material for: Data on the interaction between thermal comfort and building control research
Source: Data Brief. 2018 Feb 2;17:529–32. doi: 10.1016/j.dib.2018.01.033 (PMC5988284; doi:10.1016/j.dib.2018.01.033)
Supplement: Supplementary file 5 — Supplementary material [file mmc5.zip › DDLR_instruction/2_Keyword_analysis/Thesaurus_2011_2016/thsaurus_2011_2016.txt]

label	replace by
ability	
acceptability	acceptability
account	
accuracy	
action	
activity	
adaptation	adaptation
adaptive comfort model	adaptive comfort model
adaptive model	adaptive comfort model
addition	
adoption	
advantage	
age	
agent	
aim	
air	air
air conditioner	air conditioning
air conditioning	air conditioning
air conditioning system	air conditioning
air flow	airflow
air movement	airflow
air quality	air quality
air speed	air velocity
air temperature	air temperature
air velocity	air velocity
airflow	airflow
algorithm	
alternative	
ambient temperature	indoor temperature
amount	
analysis	
ann	artificial neural network
apartment	
appliance	appliance
applicability	
application	
approach	
architect	architecture
architecture	architecture
area	
art	
article	
artificial neural network	artificial neural network
ashrae	
ashrae standard	
aspect	
assessment	
assumption	
athens	
atrium	
attention	
australia	
author	
automation	building automation system
automation system	building automation system
availability	
average	
bacnet	bacnet
balcony	
bas	building automation system
basis	
battery	battery
behavior	occupant behavior
behaviour	occupant behavior
bems	building energy management
benefit	
better understanding	
bim	building information modeling
blind	blind
boundary condition	
building	
building automation	building automation system
building automation system	building automation system
building control	building control
building design	building design
building energy consumption	energy demand
building energy efficiency	building energy efficiency
building energy management	building energy management
building energy management system	building energy management
building energy performance	building energy efficiency
building envelope	building envelope
building environment	indoor environmental quality
building material	building material
building occupant	occupant
building performance	building energy efficiency
building sector	
buildings	
calculation	
capability	
capacity	
carbon emission	co2 emission
case	
case study	
category	
ceiling	
cfd	computational fluid dynamic
cfd simulation	computational fluid dynamic
challenge	
change	
characteristic	
child	
chiller	chiller
china	
choice	
city	urban
classroom	
climate	climate
climate change	climate change
climate zone	climate zone
climatic condition	climate
clothing	clothing
co2	co2
co2 concentration	co2
co2 emission	co2 emission
coefficient	
cold climate	
combination	
comfort	thermal comfort
comfort condition	thermal comfort
comfort level	thermal comfort
comfort management	comfort management
comfort temperature	thermal comfort
commercial building	
communication	communication
comparison	
complexity	
component	
computational fluid dynamic	computational fluid dynamic
concentration	
concept	
concern	
conclusion	
condition	
configuration	
consequence	
consideration	
constraint	
construction	construction
consumer	
consumption	
context	
contrast	
contribution	
control	building control
control algorithm	building control
control method	building control
control strategy	building control
control system	building control
controller	building control
cooling	cooling
correlation	
cost	
country	
courtyard	
criterium	
data	data
database	data
day	
daylight	daylight
decision	
decrease	
degree	
degrees c	
degrees f	
demand	demand
demand response	demand response
deployment	
design	building design
designer	
detail	
development	
device	
difference	
direction	
discomfort	discomfort
discussion	
displacement ventilation	displacement ventilation
distribution	
domain	
dwelling	occupant
dynamic	
dynamic simulation	
earth	earth
effect	
effectiveness	
efficiency	
effort	
electricity	electricity
electricity consumption	electricity consumption
element	
emission	emission
ems	building energy management
end	
energy	energy
energy building	
energy conservation	energy conservation
energy consumption	energy demand
energy cost	energy cost
energy demand	energy demand
energy efficiency	building energy efficiency
energy efficient building	building energy efficiency
energy management	building energy management
energy management system	building energy management
energy need	energy demand
energy performance	building energy efficiency
energy resource	energy resource
energy saving	energy saving
energy simulation	energy simulation
energy storage	energy storage
energy system	energy system
energy usage	energy demand
energy use	energy demand
energyplus	
engineer	
envelope	building envelope
environment	environment
environmental condition	environment
environmental impact	environmental impact
equipment	
error	
estimation	
europe	
evaluation	
event	
evidence	
evolution	
example	
expectation	
experience	
experiment	
experimental data	
experimental investigation	
experimental result	
experimental study	
external wall	
facade	facade
facility	
fact	
factor	
fan	fan
fanger	fanger
fault	
feasibility	
feature	
feedback	feedback
field	
field measurement	
field study	
field survey	
finding	
flexibility	
floor	
flow	
focus	
form	
framework	
function	
functionality	
future	
gap	
generation	
genetic algorithm	genetic algorithm
geometry	
global warming	climate change
goal	
good agreement	
green building	green building
green roof	green roof
greenhouse gas emission	co2 emission
grid	grid
ground	
group	
guideline	
hand	
hardware	
health	health
heat	heat
heat gain	heat gain
heat loss	heat loss
heat pump	heat pump
heat source	heat source
heat stress	heat stress
heat transfer	heat transfer
heating	heating
heating load	heating load
heating season	
heating system	heating
height	
high level	
high temperature	
home	
hong kong	
hot climate	
hot summer	
hour	
house	
household	occupant
housing	
human	occupant
human body	human body
human comfort	thermal comfort
human thermal comfort	thermal comfort
humid climate	
humidity	humidity
hvac	hvac
hvac control	hvac control
hvac system	hvac
iaq	indoor air quality
idea	
identification	
ieee	
ieq	indoor environmental quality
iii	
impact	
implementation	
implication	
importance	
important role	
improvement	
incorporation	
increase	
index	
india	
indicator	
individual	
indoor	
indoor air	indoor air
indoor air quality	indoor air quality
indoor air temperature	indoor temperature
indoor climate	indoor environmental quality
indoor comfort	thermal comfort
indoor condition	indoor environmental quality
indoor environment	indoor environmental quality
indoor environment quality	indoor environmental quality
indoor environmental condition	indoor environmental quality
indoor environmental quality	indoor environmental quality
indoor temperature	indoor temperature
indoor thermal comfort	thermal comfort
indoor thermal condition	thermal environment
indoor thermal environment	thermal environment
industry	
influence	
information	
infrastructure	infrastructure
inhabitant	occupant
input	
installation	
insulation	insulation
integration	
intelligent building	smart building
interaction	
interest	
internet	internet
interoperability	
introduction	
investigation	
iot	internet of things
issue	
italy	
japan	
kind	
knowledge	
korea	
kwh m	
laboratory	
lack	
large amount	
large number	
latent heat	latent heat
layer	
level	
life	
light	lighting
lighting	lighting
limit	
limitation	
literature	
load	load
local climate	
location	
low energy building	building energy efficiency
machine	
main objective	
maintenance	
majority	
malaysia	
management	
material	material
mathematical model	
matlab	
mean	
mean radiant temperature	mean radiant temperature
mean vote	Predicted Mean Vote
measure	
measurement	
mechanical ventilation	mechanical ventilation
mechanism	
mediterranean climate	
medium	
method	
methodology	
microclimate	microclimate
mode	
model	
model predictive control	model predictive control
modeling	
modern building	
monitoring	monitoring
month	
mortar	
mpc	model predictive control
mrt	mean radiant temperature
natural ventilation	natural ventilation
need	
netherlands	
network	control network
neutral temperature	neutral temperature
night	
night ventilation	night ventilation
number	
numerical model	
numerical result	
numerical simulation	
numerical study	
objective	
occupancy	occupancy
occupant	occupant
occupant behavior	occupant behavior
occupant behaviour	occupant behavior
occupant comfort	thermal comfort
occupant satisfaction	occupant satisfaction
occupied zone	occupied zone
office	
office building	
office room	
one	
opening	
operation	
operative temperature	
opportunity	
optimal control	optimal control
optimization	
option	
order	
orientation	
outcome	
outdoor air temperature	outdoor temperature
outdoor temperature	outdoor temperature
outdoor thermal comfort	outdoor thermal comfort
output	
overview	
paper	
parameter	
parametric study	
part	
participant	
passive cooling	passive cooling
passive house	passive house
pattern	
pcm	phase change material
pedestrian	pedestrian
percentage	
perception	perception
performance	
performance evaluation	
period	
person	occupant
perspective	
pet	
phase	
phase change material	phase change material
place	
plant	plant
platform	
plug	plug
pmv	Predicted Mean Vote
pmv model	Predicted Mean Vote
point	
policy	policy
population	
position	
possibility	
potential	
power	power
power consumption	power consumption
ppd	Predicted Percentage of Dissatisfied
practical application	
practice	
prediction	
predictive control	predictive control
preference	
presence	
present paper	
present study	
present work	
previous study	
principle	
problem	
procedure	
process	
product	
productivity	productivity
project	
property	
protocol	
prototype	
public building	
purpose	
quality	
question	
questionnaire	
radiator	radiator
range	
rate	
ratio	
real time	
reason	
recent year	
recommendation	
reduction	
reference	
regard	
region	
regulation	
relation	
relationship	
relative humidity	relative humidity
reliability	
renewable energy source	renewable energy
renovation	
requirement	
research	
researcher	
resident	occupant
residential building	
resource	
respect	
respondent	
response	
result	
review	
risk	
robustness	
role	
roof	
room	
room temperature	indoor temperature
rule	
safety	
same time	
sample	
satisfaction	satisfaction
saving	
scenario	
scheme	
school	
school building	
season	
security	
selection	
self	
sensation	sensation
sensitivity analysis	
sensor	sensor
series	
service	
set	
setting	
shading	shading
shading device	shading device
shape	
significant impact	
simulation	
simulation model	
simulation result	
simulation tool	
singapore	
site	
situation	
size	
smart building	smart building
smart grid	smart grid
smart home	smart building
software	
solar energy	renewable energy
solar gain	solar gain
solar radiation	solar radiation
solution	
source	
space	
space heating	heating
spain	
standard	
state	
statistical analysis	
step	
storage	
strategy	
structure	
student	
study	
subject	
summer	
summer season	
supply	
surface	
surface temperature	surface temperature
survey	
sustainability	sustainability
system	
t mrt	mean radiant temperature
tabs	
taiwan	
task	
technique	
technology	
temperature	
temperature distribution	temperature distribution
term	
test	
thermal behavior	thermal environment
thermal comfort	thermal comfort
thermal comfort condition	thermal comfort
thermal comfort index	thermal comfort
thermal comfort level	thermal comfort
thermal condition	thermal environment
thermal discomfort	thermal discomfort
thermal environment	thermal environment
thermal mass	thermal mass
thermal performance	thermal performance
thermal sensation	thermal sensation
thickness	
thing	
time	
today	
tool	
topic	
total	
total energy consumption	energy demand
tree	tree
trend	
trnsys	
tropical climate	
tsv	
type	
ufad	under floor air distribution
ufad system	under floor air distribution
uhi	urban heat island
uncertainty	
understanding	
unit	
university	
urban area	urban
urban environment	urban environment
urban heat island	urban heat island
usage	
use	
user	
user comfort	thermal comfort
utilization	
validation	
value	
variable	
variation	
variety	
vegetation	vegetation
velocity	
ventilation	ventilation
ventilation rate	ventilation
ventilation system	ventilation
view	
visual comfort	visual comfort
w m	
wall	
water	water
way	
weather	weather
weather condition	weather
wide range	
wind	wind
wind speed	wind
wind velocity	wind
window	
winter	
wireless sensor network	wireless sensor network
work	
world	
wsn	wireless sensor network
year	
zigbee	zigbee
zone	
