# Supplementary material for: Data on the interaction between thermal comfort and building control research
Source: Data Brief. 2018 Feb 2;17:529–32. doi: 10.1016/j.dib.2018.01.033 (PMC5988284; doi:10.1016/j.dib.2018.01.033)
Supplement: Supplementary file 5 — Supplementary material [file mmc5.zip › DDLR_instruction/2_Keyword_analysis/Thesaurus_1970_2010/thsaurus_1900_2010.txt]

label	replace by
ability	
account	
activity	
actuator	actuator
adaptation	adaptation
addition	
advantage	
aim	
air	air
air conditioning	air conditioning
air conditioning system	air conditioning
air movement	airflow
air quality	air quality
air temperature	air temperature
air velocity	air velocity
airflow	airflow
algorithm	
amount	
analysis	
application	
approach	
architect	architecture
architecture	architecture
area	
article	
ashrae	
ashrae standard	
aspect	
assessment	
author	
automation	building automation system
automation system	building automation system
bacnet	bacnet
bas	building automation system
basis	
behavior	behavior
behaviour	behavior
beijing	
benefit	
building	
building automation	building automation system
building automation system	building automation system
building control	building control
building control system	building control
building design	building design
building envelope	building envelope
calculation	
case	
case study	
ceiling	
cfd	computational fluid dynamic
change	
characteristic	
china	
city	urban
classroom	
climate	climate
climate change	climate change
climatic condition	climate
clothing	clothing
combination	
comfort	thermal comfort
comfort condition	thermal comfort
commercial building	
communication	communication
comparison	
component	
computational fluid dynamic	computational fluid dynamic
concentration	
concept	
conclusion	
condition	
consideration	
construction	construction
context	
control	building control
control network	control network
control strategy	building control
control system	building control
controller	building control
cooling	cooling
correlation	
cost	
country	
criterium	
data	data
day	
degree	
degrees c	
demand	energy demand
design	building design
designer	
detail	
development	
device	
difference	
displacement ventilation	displacement ventilation
dwelling	occupant
effect	
effectiveness	
efficiency	
effort	
end	
energy	energy
energy conservation	energy conservation
energy consumption	energy consumption
energy demand	energy demand
energy efficiency	energy efficiency
energy management	building energy management
energy performance	energy efficiency
energy saving	energy saving
energy use	energy consumption
envelope	building envelope
environment	environment
environmental condition	environment
equipment	
error	
europe	
evaluation	
example	
experiment	
experimental result	
experimental study	
facade	facade
fact	
factor	
fanger	fanger
fault	
feasibility	
feature	
field	
field measurement	
field study	
finding	
floor	
form	
framework	
function	
future	
goal	
guideline	
hand	
health	health
heat	heat
heat transfer	heat transfer
heating	heating
heating system	heating
home	
hong kong	
hot summer	
house	
human body	human body
human thermal comfort	thermal comfort
humid climate	
humidity	humidity
hvac	hvac
hvac system	hvac
iaq	indoor air quality
ieee	
ieq	indoor environmental quality
impact	
implementation	
implication	
importance	
improvement	
increase	
index	
indoor air	indoor air
indoor air quality	indoor air quality
indoor air temperature	indoor temperature
indoor climate	indoor environmental quality
indoor environment	indoor environmental quality
indoor environmental quality	indoor environmental quality
indoor temperature	indoor temperature
indoor thermal comfort	thermal comfort
indoor thermal environment	indoor thermal environment
influence	
information	
input	
installation	
insulation	insulation
integration	
intelligent building	smart building
interaction	
interest	
internet	internet
investigation	
issue	
kind	
knowledge	
lack	
level	
lighting	lighting
load	load
location	
male	
management	
material	material
mathematical model	
mean	
mean radiant temperature	mean radiant temperature
mean vote	Predicted Mean Vote
measure	
measurement	
method	
methodology	
model	
modeling	
natural ventilation	natural ventilation
need	
network	control network
neutral temperature	neutral temperature
night	
node	
noise	noise
number	
numerical simulation	
objective	
occupant	occupant
office	
office building	
opening	
operation	
operative temperature	
opportunity	
optimization	
order	
orientation	
outdoor temperature	outdoor temperature
overview	
paper	
parameter	
part	
pcm	phase change material
percentage	
perception	perception
performance	
period	
person	occupant
phase change material	phase change material
place	
pmv	Predicted Mean Vote
point	
position	
possibility	
potential	
practice	
prediction	
preference	
presence	
problem	
procedure	
process	
productivity	productivity
program	
project	
property	
protocol	
purpose	
quality	
question	
questionnaire	
radiation	radiation
range	
reason	
recommendation	
reduction	
reference	
region	
regulation	
relation	
relationship	
relative humidity	relative humidity
reliability	
requirement	
research	
resident	occupant
residential building	
respect	
response	
result	
review	
role	
roof	
room	
same time	
school	
school building	
season	
security	
selection	
sensation	thermal sensation
sensor	sensor
series	
service	
set	
simulation	
simulation model	
simulation result	
singapore	
situation	
size	
software	
solar energy	renewable energy
solar radiation	solar radiation
solution	
space	
standard	
state	
strategy	
structure	
student	
study	
subject	
summer	
surface	
survey	
system	
task	
technique	
technology	
temperature	
term	
test	
theory	
thermal comfort	thermal comfort
thermal comfort condition	thermal comfort
thermal condition	thermal environment
thermal environment	thermal environment
thermal mass	thermal mass
thermal performance	thermal performance
thermal sensation	thermal sensation
time	
today	
tool	
tree	tree
type	
uncertainty	
unit	
university	
use	
user	user
validation	
value	
variation	
velocity	
ventilating	ventilation
ventilation	ventilation
ventilation system	ventilation
view	
wall	
water	water
way	
wind	wind
window	
winter	
wireless sensor network	wireless sensor network
work	
world	
year	
zone	
